# Supplementary material for: Mapping similarities in mTOR pathway perturbations in mouse lupus nephritis models and human lupus nephritis
Source: Arthritis Res Ther. 2008 Nov 3;10(6):R127. doi: 10.1186/ar2541 (PMC2656226; doi:10.1186/ar2541)
Supplement: Additional file 3 — An excel file containing the FDR p values and fold change metrics for genes associated with lupus nephritis and the effect of sirolimus treatment. [file ar2541-S3.xls]

## Sheet: Sheet1
Gene	Affymetrix ID	Gene Description	FDR: Diseased vs. Asymptomatic	Fold Change: Diseased vs. Asymptomatic	FDR: Rapamycin Treated vs. Asymptomatic	Fold Change: Rapamycin Treated vs. Asymptomatic	Rapamycin modulated FDR: Diseased vs Rapamycin Treated	Rapamycin modulated Fold Change: Diseased vs Rapamycin Treated	Average Asymptomatic Signal	Average Diseased Signal	Average Sirolimus Treated Signal
H2-K1	u47329_f_at	histocompatibility 2, K1, K region	0.000532322	4.2537	0.0218094	1.39719	0.000577	3.044	368.865	1584.41	516.549
LOC56628	m69070_f_at	MHC (A.CA/J(H-2K-f) class I antigen	0.000810976	3.01738	0.348493	1.12383	0.001041	2.685	133.393	406.105	151.792
SOCS3	U88328_at	suppressor of cytokine signaling 3	0.000810976	8.80548	0.790044	1.14857	0.01566	7.666	11.9836	107.658	17.8875
LMO4	Msa.5646.0_s_at	LIM domain only 4	0.00103537	-2.35142	0.00780918	-1.83045	0.06803	-1.28469	231.36	98.5842	127.696
CTSC	u89269_s_at	cathepsin C	0.0011174	2.9658	0.0364367	-1.28826	0.0001919	3.821	103.419	309.665	80.5437
PDHA1	M76727_s_at	pyruvate dehydrogenase E1 alpha 1	0.00134127	-2.53401	0.0123002	-1.58971	0.01493	-1.59413	662.148	263.108	419.867
UNK_W48955	Msa.10700.0_f_at	RAB1, member RAS oncogene family	0.00134127	-2.08981	0.0059424	-1.58123	0.01729	-1.3217	557.487	267.666	352.748
II	X00496_s_at	CD74 antigen (invariant polypeptide of major histocompatibility complex, class II antigen-associated)	0.00153246	4.44011	0.175519	-1.15863	0.0001506	5.144	608.084	2742.41	529.676
NUP188	aa002653_s_at	nucleoporin 188	0.00153246	2.05704	0.00265162	2.17136	0.5348	-1.05563	76.561	158.074	166.277
PSME2	d87910_s_at	proteasome (prosome, macropain) 28 subunit, beta /// protease (prosome, macropain) 28 subunit beta B, pseudogene /// similar to Proteasome activator complex subunit 2 (Proteasome activator 28-beta subunit) (PA28beta) (PA28b) (Activator of multicatalytic protease subunit 2) (11S regulator complex beta subunit) (REG-beta)	0.00192863	2.07398	0.148318	1.17277	0.003504	1.768	161.162	335.669	189.954
	ET61789_f_at		0.00192863	9.53143	0.00730303	5.0223	0.06832	1.898	8.47547	82.5671	44.1912
CD68	ab009287_s_at	CD68 antigen	0.00196039	3.08098	0.342229	1.15605	0.00288	2.665	48.8245	152.478	57.5646
ENPP2	Msa.28391.0_s_at	ectonucleotide pyrophosphatase/phosphodiesterase 2	0.00196039	-2.43408	0.00814721	-1.52442	0.01459	-1.59668	255.314	106.064	168.266
FCGR3	m14215_s_at	Fc receptor, IgG, low affinity III	0.00196039	3.31605	0.281856	-1.63593	0.02024	5.425	57.0332	192.556	42.5865
IL1RN	m74294_s_at	interleukin 1 receptor antagonist	0.00196039	9.0765	0.0798529	2.74404	0.04576	3.308	3.25612	30.757	10.8436
LTBP2	AF004874_at	latent transforming growth factor beta binding protein 2	0.00196039	2.28964	0.0503559	1.88702	0.4235	1.213	15.9947	36.9198	32.0562
LXN	D88769_s_at	latexin	0.00196039	2.25196	0.560533	1.10659	0.01267	2.035	23.1567	52.5134	26.3023
SLPI	u73004_s_at	secretory leukocyte peptidase inhibitor	0.00196039	8.08824	0.26402	1.32419	0.003504	6.108	16.4596	139.257	21.5236
UNK_U24700	u24700_s_at	protein tyrosine phosphatase, non-receptor type 1	0.00196039	2.54372	0.024161	1.42948	0.00646	1.779	69.0185	177.116	99.6299
UNK_U35323	Msa.1903.0_s_at	histocompatibility 2, class II, locus Mb1 /// histocompatibility 2, class II, locus Mb2	0.00196039	3.40493	0.0400181	-1.84299	0.001041	6.275	43.6996	151.637	24.8339
H2-D1	M69068_f_at	histocompatibility 2, D region locus 1 /// histocompatibility 2, D region /// similar to H-2 class I histocompatibility antigen, L-D alpha chain precursor	0.0021037	2.30589	0.861782	1.01715	0.003024	2.267	702.02	1633.25	713.086
AIM1	aa671307_at	absent in melanoma 1	0.00220444	2.18144	0.00778344	1.77322	0.07911	1.23	84.2461	184.69	149.438
GALGT1	u18975_f_at	beta-1,4-N-acetyl-galactosaminyl transferase 1	0.00227033	2.49175	0.0385725	1.40106	0.01459	1.778	41.6899	105.44	58.9342
GBE1	AA154594_at	glucan (1,4-alpha-), branching enzyme 1	0.00227033	-2.00482	0.0282726	-1.39078	0.01727	-1.44155	207.064	103.648	149.464
GFM1	Msa.4492.0_s_at	G elongation factor, mitochondrial 1	0.00227033	-2.65833	0.0169588	-1.79201	0.05843	-1.48346	160.957	61.6228	91.5798
H2-AA	Msa.958.0_f_at	histocompatibility 2, class II antigen A, alpha /// histocompatibility 2, class II antigen E alpha	0.00227033	2.70287	0.291693	-1.15331	0.001355	3.117	321.292	879.967	279.751
H2-D1	x00246_f_at	histocompatibility 2, D region locus 1	0.00227033	2.58156	0.0721368	-1.2323	0.001041	3.181	632.001	1657.77	515.31
H2-Q7	m29881_f_at	histocompatibility 2, Q region locus 8	0.00227033	2.65872	0.0589155	1.3791	0.006508	1.928	101.722	272.393	140.613
PCCB	R74805_rc_s_at	propionyl Coenzyme A carboxylase, beta polypeptide	0.00227033	-2.06774	0.0127648	-1.40236	0.01135	-1.47449	330.484	160.954	236.872
WBSCR5	aa189758_s_at	linker for activation of T cells family, member 2	0.00227033	3.67567	0.0152043	1.9598	0.02641	1.876	16.1961	60.9876	32.555
	ET61741_f_at		0.00227033	17.0663	0.14901	2.99462	0.04344	5.699	7.25859	133.845	30.7341
	ET61746_f_at		0.00227033	12.3601	0.0465928	3.67752	0.04695	3.361	6.66677	89.4003	30.8435
CALML4	Msa.32120.0_s_at	calmodulin-like 4	0.00228742	-2.1496	0.104524	-1.34063	0.03055	-1.60333	561.911	264.196	428.745
CTSS	Msa.8157.0_s_at	cathepsin S	0.00228742	4.52221	0.2679	-1.67293	0.01255	7.565	65.6525	307.977	47.2955
C1QB	Msa.465.0_f_at	complement component 1, q subcomponent, beta polypeptide	0.00231504	4.25905	0.312978	1.11972	0.00286	3.804	88.6619	389.38	100.11
C1QB	X16874_f_at	complement component 1, q subcomponent, beta polypeptide	0.00231504	4.59247	0.814911	1.05611	0.003107	4.348	96.5828	460.662	104.861
CALML4	aa709719_at	calmodulin-like 4	0.00231504	-2.16099	0.00274168	-1.82165	0.1804	-1.18624	835.99	391.311	460.103
CYR61	m32490_s_at	cysteine rich protein 61	0.00231504	3.03988	0.177383	1.34789	0.01545	2.255	22.0109	68.3364	30.5257
FLNA	Msa.22770.0_s_at	filamin, alpha	0.00231504	3.14257	0.0647085	1.60365	0.02737	1.96	119.917	386.448	199.097
GPHN	Msa.10435.0_s_at	gephyrin	0.00231504	-3.26685	0.0139896	-1.83949	0.02748	-1.77588	179.05	56.1198	98.3026
H2-D1	M69069_f_at	histocompatibility 2, D region locus 1	0.00231504	2.69447	0.376987	-1.08692	0.0007719	2.929	275.704	753.722	255.755
EBP	X97755_s_at	phenylalkylamine Ca2+ antagonist (emopamil) binding protein	0.00232559	-2.37409	0.024161	-1.5129	0.01932	-1.56912	295.836	125.835	195.283
PSMB8	Msa.1629.0_s_at	proteosome (prosome, macropain) subunit, beta type 8 (large multifunctional peptidase 7)	0.00232559	3.06684	0.295089	-1.35864	0.007419	4.167	75.9569	238.44	59.7294
CCT6A	Z31557_s_at	chaperonin subunit 6a (zeta)	0.00234941	-2.1438	0.00984443	-1.86874	0.389	-1.14718	287.217	135.187	155.754
FGG	aa244836_s_at	fibrinogen, gamma polypeptide	0.00234941	5.11549	0.745772	1.08092	0.00286	4.733	29.4869	154.572	31.6066
ACTN1	w76777_s_at	RIKEN cDNA 4933407C03 gene	0.00239694	-3.45259	0.00525128	-2.89543	0.4355	-1.19246	446.909	133.464	156.544
PLAC8	aa638539_s_at	placenta-specific 8	0.00239694	2.83601	0.9632	-1.00773	0.002894	2.858	57.6718	167.254	57.9064
ACTN1	aa184116_s_at	actinin, alpha 1	0.00260053	2.05468	0.677312	1.05644	0.006346	1.945	71.8499	149.052	76.5257
POU2AF1	u43788_s_at	POU domain, class 2, associating factor 1	0.00260053	15.9401	0.0170904	5.03606	0.0598	3.165	1.86999	34.518	10.747
	ET61974_f_at		0.00260053	35.5243	0.0144404	5.2619	0.01932	6.751	2.03943	90.2198	12.7097
PGK1	Msa.16316.0_f_at	phosphoglycerate kinase 1 /// phosphoglycerate kinase 1-like /// phosphoglycerate kinase 1-like	0.00261884	-2.0668	0.0545563	-1.32358	0.01009	-1.56152	301.315	146.324	227.338
FOLH1	Msa.31605.0_s_at	folate hydrolase	0.00268026	-2.86272	0.0233247	-1.68217	0.02643	-1.70184	162.087	57.6256	96.5694
	ET61792_f_at		0.00268026	36.8055	0.0134884	5.51177	0.02556	6.678	4.21466	197.833	25.3794
ALDH7A1	Msa.18398.0_s_at	aldehyde dehydrogenase family 7, member A1	0.00272258	-2.73705	0.0682388	-1.29761	0.009246	-2.10926	299.16	111.649	232.938
AUH	aa242017_s_at	AU RNA binding protein/enoyl-coenzyme A hydratase	0.00272258	-2.41355	0.0295516	-1.48546	0.02487	-1.6247	386.078	162.435	261.61
BCKDHA	L47335_s_at	branched chain ketoacid dehydrogenase E1, alpha polypeptide	0.00272258	-2.11598	0.219788	-1.11285	0.003922	-1.9015	382.854	182.961	346.122
CCL9	u19482_s_at	chemokine (C-C motif) ligand 9	0.00272258	25.1973	0.0945384	2.95969	0.009454	8.514	2.7628	68.8848	9.09456
FOS	v00727_s_at	FBJ osteosarcoma oncogene	0.00272258	9.65571	0.273425	1.48176	0.001328	6.516	4.5259	43.9176	6.62072
H2-AA	k01923_f_at	histocompatibility 2, class II antigen A, alpha /// histocompatibility 2, class II antigen E alpha	0.00272258	3.10954	0.495746	-1.10238	0.001542	3.428	192.597	612.724	178.267
IDB4	Msa.2370.0_at	inhibitor of DNA binding 4	0.00272258	-3.1688	0.0562162	-1.54607	0.01819	-2.0496	469.13	151.469	306.845
IRF1	M21065_s_at	interferon regulatory factor 1	0.00272258	2.01829	0.323979	1.17303	0.02261	1.721	106.034	216.141	127.538
	ET62717_f_at		0.00272258	18.1548	0.145285	2.72143	0.03055	6.671	7.39707	158.664	27.2975
	ET62984_f_at		0.00272258	23.443	0.074108	2.84441	0.01586	8.242	4.20492	119.697	14.8998
	ET61736_f_at		0.00272541	18.9116	0.0483852	3.62535	0.01566	5.216	6.89406	131.414	25.9057
	ET63363_f_at		0.00272541	13.4646	0.0867805	2.2348	0.01533	6.025	11.0653	168.728	25.9288
4933427L07RIK	aa269960_s_at	dymeclin	0.00276165	-2.55873	0.0456373	-1.40542	0.0178	-1.8205	141.834	56.555	101.603
AI132321	AA189702_at	phospholipase D family, member 4	0.00276165	3.74572	0.055362	1.59498	0.01673	2.348	36.7086	141.382	58.6343
GLUL	x16314_s_at	glutamate-ammonia ligase (glutamine synthetase)	0.00276165	-27.4951	0.0309509	-4.60106	0.01648	-5.97729	130.329	4.60335	30.754
ITPR5	Msa.2935.0_s_at	inositol 1,4,5-triphosphate receptor 2	0.00276165	-2.02623	0.392006	-1.23683	0.08537	-1.63827	271.921	135.781	234.308
UNK_AF027865	AF027865_2_s_at	histocompatibility 2, class II antigen A, alpha	0.00276165	3.21065	0.0877897	-1.26495	0.001651	4.061	340.973	1126.07	272.313
	ET61870_f_at		0.00276165	26.7226	0.219696	2.122	0.01451	12.59	4.40536	146.996	14.4657
CEBPB	x62600_s_at	CCAAT/enhancer binding protein (C/EBP), beta	0.00278956	2.50322	0.326642	-1.24841	0.00513	3.125	84.5225	213.508	69.7619
	ET62053_f_at		0.00278956	137.251	0.0116108	9.76094	0.01545	14.06	11.0437	2195.03	130.522
C1QG	X66295_s_at	complement component 1, q subcomponent, C chain	0.00284455	4.20545	0.88597	-1.02405	0.003865	4.307	97.6412	429.763	96.4401
C4	m17440_s_at	complement component 4B (Childo blood group) /// complement component 4A (Rodgers blood group) /// similar to sex-limited protein /// similar to Complement C4 precursor	0.00284455	3.79436	0.0371286	1.51936	0.01711	2.497	150.647	593.603	228.754
D17H6S56E-5	U69488_s_at	DNA segment, Chr 17, human D6S56E 5	0.00285032	12.0263	0.0286154	2.38316	0.01727	5.046	9.54518	136.076	23.4147
MELA	u63133_f_at	melanoma antigen	0.00285032	2.16409	0.00778344	1.99307	0.5712	1.086	79.3182	173.222	158.659
GABRR1	AF024620_at	gamma-aminobutyric acid (GABA-C) receptor, subunit rho 1	0.00286414	2.1031	0.00274168	2.69078	0.126	-1.27943	23.5805	50.144	63.9144
H2-AA	K01925_f_at	histocompatibility 2, class II antigen A, alpha	0.00286414	2.93626	0.0282726	-1.17868	0.00286	3.461	146.224	438.177	124.347
0610009A07RIK	aa212774_s_at	iodotyrosine deiodinase	0.00286575	-2.0718	0.116414	-1.14934	0.00925	-1.80245	143.344	70.1066	125.08
APOE	d00466_f_at	apolipoprotein E	0.00286575	2.73901	0.737329	1.05661	0.00513	2.592	411.077	1143.57	432.938
HMGCS1	aa275198_s_at	3-hydroxy-3-methylglutaryl-Coenzyme A synthase 1	0.00287089	-2.17376	0.0206805	-1.64582	0.1131	-1.32083	631.08	294.603	390.673
RACGAP1	aa049623_s_at	Rac GTPase-activating protein 1	0.00289551	2.13269	0.012097	1.67905	0.107	1.27	40.4623	87.2025	67.8927
	ET61286_f_at		0.00289551	35.7203	0.117219	4.19884	0.03795	8.507	10.3221	421.635	59.582
ACO1	X61147_s_at	aconitase 1	0.00292431	-2.50906	0.133967	-1.29596	0.01711	-1.93611	991.853	400.788	758.678
FLNA	Msa.10567.0_s_at	filamin, alpha	0.00292431	2.6972	0.134876	1.44257	0.03725	1.87	67.7594	187.732	101.95
	ET61748_f_at		0.00301279	7.81705	0.866386	1.15037	0.04386	6.795	22.0009	178.223	38.7267
H2-D1	M69069_i_at	histocompatibility 2, D region locus 1	0.00309555	3.94093	0.657009	1.16692	0.01538	3.377	37.1488	147.562	45.8145
H2-AB1	v01527_s_at	histocompatibility 2, class II antigen A, beta 1	0.00314108	2.53788	0.238356	-1.16725	0.001355	2.962	207.659	536.124	180.657
POLR2B	Msa.37569.0_s_at	Insulin-like growth factor binding protein 7	0.00314108	-2.02879	0.0413171	-1.60816	0.238	-1.26151	153.038	76.372	97.5113
CTSS	Msa.22488.0_s_at	cathepsin S	0.00325743	3.63692	0.472481	-1.16559	0.00286	4.239	69.7175	258.513	59.2383
RAB18	Msa.93.0_g_at	RAB18, member RAS oncogene family	0.00327706	-2.01939	0.0113294	-1.44082	0.02762	-1.40154	222.945	111.636	155.592
SLC2A4	Msa.728.0_at	solute carrier family 2 (facilitated glucose transporter), member 4	0.00327706	-3.2531	0.0425075	-1.68992	0.0264	-1.92493	123.892	39.0934	73.305
C3	k02782_s_at	complement component 3	0.00329395	7.5791	0.383426	-1.31262	0.00513	9.948	161.736	1320.41	119.835
HMGCL	U49878_s_at	3-hydroxy-3-methylglutaryl-Coenzyme A lyase	0.00329395	-2.23028	0.0395141	-1.46514	0.02851	-1.5223	140.569	63.829	95.6766
RAB5C	Msa.9827.0_s_at	RAB5C, member RAS oncogene family	0.00329395	-2.13327	0.014233	-1.76502	0.2479	-1.20861	265.194	126.113	152.648
ATF3	u19118_s_at	activating transcription factor 3	0.00331376	11.6181	0.0283596	4.23528	0.04974	2.743	6.19283	71.1375	27.6846
	ET62922_f_at		0.00333118	16.4431	0.283215	1.99333	0.02449	8.249	6.67729	133.58	19.7338
C1QB	m22531_f_at	complement component 1, q subcomponent, beta polypeptide	0.00335333	4.59231	0.219878	1.17447	0.007264	3.91	73.6194	355.749	87.3326
APOE	Msa.17403.0_f_at	apolipoprotein E	0.00337806	2.8316	0.102093	1.26509	0.01017	2.238	54.3982	158.414	69.6932
CDC2A	u58633_s_at	cell division cycle 2 homolog A (S. pombe)	0.00337806	3.41754	0.0586168	1.65628	0.0304	2.063	29.665	105.216	50.5948
	ET62985_f_at		0.00337806	3.78939	0.0375756	1.74534	0.02762	2.171	36.7901	145.458	65.1018
	ET61287_f_at		0.00351839	25.9225	0.109269	3.34926	0.02298	7.74	12.7752	368.164	48.5018
	ET61919_f_at		0.00351839	7.80249	0.0656398	1.97164	0.01612	3.957	13.2634	114.561	28.5437
	ET62924_f_at		0.00351839	19.9489	0.263563	2.2977	0.02304	8.682	15.5883	339.397	44.1391
AQP4	Msa.1799.0_s_at	aquaporin 4	0.00356431	-4.82681	0.317915	-1.2085	0.01459	-3.99361	203.235	44.9447	166.698
H2-DMB1	x62743_s_at	histocompatibility 2, class II, locus Mb1	0.00356527	2.05077	0.913534	1.01739	0.003534	2.016	73.0293	150.473	74.571
ARMET	aa408789_rc_s_at	arginine-rich, mutated in early stage tumors	0.00368247	2.07374	0.321871	-1.22196	0.008453	2.534	173.202	364.28	146.53
B2M	x01838_f_at	beta-2 microglobulin	0.00368247	2.38544	0.688041	-1.10776	0.01382	2.642	1492.21	3609.26	1404.32
AW112010	aa163876_s_at	expressed sequence AW112010	0.00372373	4.62998	0.976743	-1.01844	0.03386	4.715	12.0519	57.616	14.4068
H2-AA	Msa.956.0_f_at	histocompatibility 2, class II antigen A, alpha	0.00378769	3.10393	0.422946	-1.22799	0.00286	3.812	344.825	1076.4	287.004
KPNA2	C79184_rc_s_at	karyopherin (importin) alpha 2 /// similar to Importin alpha-2 subunit (Karyopherin alpha-2 subunit) (SRP1-alpha) (RAG cohort protein 1) (Pendulin) (Pore targeting complex 58 kDa subunit) (PTAC58) (Importin alpha P1) /// similar to Importin alpha-2 subunit (Karyopherin alpha-2 subunit) (SRP1-alpha) (RAG cohort protein 1) (Pendulin) (Pore targeting complex 58 kDa subunit) (PTAC58) (Importin alpha …	0.00378769	3.11949	0.174325	1.4573	0.03199	2.141	166.173	536.095	252.487
PGK1	Msa.30602.0_f_at	phosphoglycerate kinase 1 /// phosphoglycerate kinase 1-like /// phosphoglycerate kinase 1-like	0.00378769	-2.38052	0.0291186	-1.60393	0.009033	-1.48412	335.972	140.73	208.698
PRSS15	Msa.16182.0_s_at	protease, serine, 15	0.00378769	-2.28336	0.0546915	-1.41397	0.03237	-1.61473	156.122	69.746	111.41
S100A6	m37761_s_at	S100 calcium binding protein A6 (calcyclin)	0.00390849	3.97153	0.0288121	1.87307	0.03386	2.12	222.187	931.95	430.382
PTRF	aa028657_s_at	polymerase I and transcript release factor	0.00393254	2.29657	0.00814721	2.19083	0.5935	1.048	59.107	135.283	129.205
TIMP3	z30970_s_at	tissue inhibitor of metalloproteinase 3	0.00393254	-2.25066	0.024161	-1.43931	0.03464	-1.56372	2112.41	958.268	1469.55
UNK_AA071775	Msa.28344.0_f_at	ectonucleotide pyrophosphatase/phosphodiesterase 2	0.00393254	-2.17276	0.0231297	-1.38585	0.03006	-1.56789	70.4245	33.0292	51.0732
IGH-6	Msa.2056.0_f_at	component of Sp100-rs /// immunoglobulin heavy chain 1a (serum IgG2a) /// similar to Ig heavy chain V region PJ14 precursor /// similar to Ig heavy chain V region PJ14 precursor /// similar to Ig heavy chain V region PJ14 precursor /// similar to Ig heavy chain V region PJ14 precursor /// similar to Ig heavy chain V region PJ14 precursor	0.00396623	3.8402	0.362414	1.32984	0.02115	2.888	70.0076	281.251	98.0901
FOLR1	Msa.4748.0_s_at	folate receptor 1 (adult)	0.00403541	-2.43516	0.135319	-1.33689	0.01451	-1.82149	655.517	271.019	490.794
GP38	M73748_s_at	podoplanin	0.00410985	2.31469	0.0632664	1.35621	0.0273	1.707	46.3369	109.932	63.4777
LYZS	M21050_s_at	lysozyme	0.00410985	4.13385	0.607369	1.11142	0.00925	3.719	211.729	931.626	240.671
SGK2	Msa.30177.0_s_at	serum/glucocorticoid regulated kinase 2	0.00410985	-2.38636	0.0677122	-1.44435	0.01566	-1.65207	511.613	213.898	356.579
UNK_ET61132	ET61132_s_at	100 X 97----/gene=Slc10a2 /title=Solute carrier family 10, member 2 (Slc10a2), mRNA /confidence=1 /members={NM_011388 AB002693 AY529655 D87059 AW107022 BB625035 BX528431 BB625042 AY529656 BB846568}	0.00428961	-2.32641	0.0230573	-1.41889	0.02643	-1.63961	197.244	86.8103	140.316
CKLFSF7	aa002761_s_at	CKLF-like MARVEL transmembrane domain containing 7	0.0043616	2.65945	0.0401627	1.42191	0.02643	1.87	53.7219	147.579	77.0135
H2-EA	u13648_s_at	histocompatibility 2, class II antigen E alpha	0.0043616	3.35191	0.112483	-1.25012	0.004597	4.19	143.483	502.346	115.63
SMPDL3A	Y08135_s_at	sphingomyelin phosphodiesterase, acid-like 3A	0.0043616	-2.05255	0.0166885	-2.03752	0.9478	-1.00735	825.239	402.418	402.467
	ET61726_f_at		0.0043616	5.16804	0.0405691	2.14776	0.04391	2.406	19.0367	106.456	41.9063
CTSS	aa255186_s_at	cathepsin S	0.00440377	4.72643	0.0773116	-1.72961	0.00286	8.175	79.9667	404.623	48.8065
VCAM1	x67783_s_at	vascular cell adhesion molecule 1	0.00440377	5.18233	0.198976	-1.47384	0.003699	7.638	65.4221	364.576	44.5909
SOD1	Msa.586.0_f_at	superoxide dismutase 1, soluble	0.00442166	-2.24395	0.0163235	-1.44882	0.04052	-1.54871	2239.18	1022.91	1544.09
	ET61745_f_at		0.00442166	15.9753	0.120358	1.80382	0.01711	8.856	3.80793	74.1757	6.97805
CRAD-L	Msa.36978.0_f_at	cDNA sequence BC089597	0.00448559	-3.48538	0.617791	-1.06443	0.01232	-3.27439	453.499	137.369	426.816
TLOC1	aa268226_g_at	translocation protein 1	0.0045367	-2.40087	0.0520084	-1.41514	0.02913	-1.69664	997.565	426.157	717.786
PSME1	d87909_s_at	proteasome (prosome, macropain) 28 subunit, alpha	0.00455438	2.2964	0.240066	1.21836	0.007049	1.885	202.216	465.942	245.358
2310005O14RIK	aa066638_s_at	coenzyme Q9 homolog (yeast)	0.00459582	-2.10368	0.0059424	-1.49654	0.0456	-1.40568	455.625	220.537	305.62
1700012G19RIK	aa003157_at	RIKEN cDNA 1700012G19 gene	0.00462097	2.40224	0.00984443	2.80749	0.4884	-1.16863	33.054	79.1848	96.0281
B2M	Msa.962.0_f_at	beta-2 microglobulin	0.00462097	2.39323	0.796809	1.02134	0.008392	2.343	1656.26	4064.91	1698.37
C1QA	X58861_s_at	complement component 1, q subcomponent, alpha polypeptide	0.00462097	6.53133	0.114937	-2.22751	0.00358	14.55	71.9931	514.04	39.0064
HN1	U90123_s_at	hematological and neurological expressed sequence 1	0.00462097	2.17902	0.744134	-1.04916	0.007264	2.286	79.9974	177.739	76.5847
LY6F	Msa.2425.0_s_at	lymphocyte antigen 6 complex, locus F	0.00470773	-8.46064	0.0232368	-4.11133	0.1792	-2.05804	132.9	18.6849	37.5907
FHL1	Msa.3237.0_s_at	four and a half LIM domains 1	0.00475192	-2.41836	0.0808327	-1.18563	0.01727	-2.03957	227.863	96.9387	192.272
L1MD-TF14	D84391_f_at	93 X 100----/gene=Srgap2 /title=GAP2 /confidence=0.966993755575379 /members={AK140805 CJ061853}	0.00480285	2.4411	0.0125602	2.31702	0.8446	1.054	67.8413	169.508	160.91
ADCY7	aa177537_s_at	adenylate cyclase 7	0.00483263	2.68471	0.0144404	1.43935	0.02394	1.865	24.4352	67.6932	35.416
SERPINB9	aa108054_s_at	serine (or cysteine) peptidase inhibitor, clade B, member 9	0.00483921	2.56176	0.453691	1.12912	0.01468	2.269	47.2858	124.856	53.6018
	ET63274_f_at		0.00490799	13.7846	0.712573	1.32239	0.01753	10.42	12.2996	176.79	21.777
	ET62868_f_at		0.00499108	5.79165	0.42334	1.34886	0.01396	4.294	35.2617	217.322	48.7973
FOLH1	Msa.34028.0_s_at	folate hydrolase	0.00502129	-2.22168	0.10489	-1.41091	0.06449	-1.57456	69.6765	32.1492	51.0078
OSBPL1A	Msa.8992.0_s_at	oxysterol binding protein-like 1A	0.00502129	-2.3849	0.347801	-1.18029	0.01833	-2.02061	165.629	71.318	142.801
	ET61783_f_at		0.00502129	9.99735	0.208304	2.1473	0.04204	4.656	34.5487	400.297	89.098
GABARAPL1	Z31137_s_at	gamma-aminobutyric acid (GABA(A)) receptor-associated protein-like 1	0.00508936	-2.48137	0.101852	-1.41465	0.03143	-1.75408	3375.29	1388.18	2401.1
APOE	Msa.18117.0_f_at	apolipoprotein E	0.00514284	2.13944	0.551543	-1.10869	0.006505	2.372	475.424	1034.36	433.387
HIST1H1C	Msa.751.0_at	histone 1, H1c	0.00515724	-2.80697	0.0548301	-1.88316	0.1612	-1.49054	211.631	76.6925	116.431
KLF4	u20344_s_at	Kruppel-like factor 4 (gut)	0.00525019	2.73516	0.0506988	1.71791	0.09565	1.592	14.6413	41.471	25.751
HSPA9A	d17666_s_at	heat shock protein 9A	0.00532235	-2.01095	0.00892604	-1.66641	0.2377	-1.20671	184.488	93.4597	111.734
STAT3	u06922_s_at	signal transducer and activator of transcription 3	0.00538418	2.32799	0.138725	-1.32047	0.0003318	3.074	256.491	596.108	193.144
CFLAR	u97076_s_at	CASP8 and FADD-like apoptosis regulator	0.00538875	-2.1588	0.00778344	-2.24678	0.8294	1.041	89.7084	42.2186	39.9553
AHCY	Msa.1580.0_f_at	S-adenosylhomocysteine hydrolase	0.00539784	-2.48146	0.283929	-1.20235	0.01673	-2.06398	547.422	227.171	468.055
CD14	x13333_s_at	CD14 antigen	0.00543003	2.88173	0.0919281	1.1693	0.01542	2.464	243.298	732.391	285.461
SKP1A	Z47088_s_at	S-phase kinase-associated protein 1A	0.00544079	-2.17578	0.137041	-1.38788	0.04518	-1.56764	541.455	248.215	398.864
2310016A09RIK	AA106281_at	RIKEN cDNA 2310016A09 gene	0.0054413	-4.18233	0.324067	-1.33494	0.01824	-3.13283	120.192	30.6643	92.3015
TAP1	m55637_s_at	transporter 1, ATP-binding cassette, sub-family B (MDR/TAP)	0.0054413	3.56146	0.237203	-1.75061	0.01542	6.235	16.2076	61.2926	10.9067
UNK_C76162	c76162_rc_f_at	Riken cDNA D430004P15 gene	0.0054413	2.78973	0.0218662	3.00794	0.8347	-1.07817	38.86	112.555	125.823
	ET62462_f_at		0.00546211	13.0872	0.349748	2.01385	0.03303	6.499	4.97174	65.1965	13.4197
UNK_J00398	Msa.950.0_at	histocompatibility 2, class II antigen E alpha	0.00546823	2.66087	0.915319	1.01555	0.01265	2.62	63.9297	177.009	65.1473
	ET62188_f_at		0.00548065	25.4638	0.083482	4.51012	0.03261	5.646	7.40315	178.522	34.8076
VARS2	Msa.15231.0_s_at	valyl-tRNA synthetase 2	0.00553823	3.34309	0.0294708	2.1926	0.02187	1.525	43.6405	144.514	94.4626
JUNB	u20735_s_at	Jun-B oncogene	0.00562186	2.9588	0.729101	1.14811	0.04204	2.577	26.2086	79.877	33.3379
LCN2	Msa.2129.0_s_at	lipocalin 2	0.00562186	91.278	0.0294395	1.79153	0.01542	50.95	6.94268	1145.23	12.803
AQP1	Msa.723.0_s_at	aquaporin 1	0.00568859	-2.69815	0.34371	-1.14555	0.0185	-2.35516	1957.05	752.727	1700.06
D10BWG0791E	r74634_rc_s_at	TSPY-like 4	0.00568859	-2.49681	0.066419	-1.60547	0.07855	-1.55521	96.4749	39.3447	61.0847
HOXA9	Msa.1671.0_at	homeo box A9	0.00568859	-2.53267	0.0312268	-1.71649	0.1038	-1.47558	141.435	57.7361	84.6313
PSMB8	l11145_s_at	proteosome (prosome, macropain) subunit, beta type 8 (large multifunctional peptidase 7)	0.00568859	3.33662	0.583145	-1.1172	0.005609	3.728	50.5623	177.637	47.2281
	ET61747_f_at		0.00568859	5.76945	0.661973	1.19369	0.01727	4.833	18.7673	121.409	24.8199
SGK2	Msa.37477.0_s_at	serum/glucocorticoid regulated kinase 2	0.00569323	-3.46549	0.075147	-1.52786	0.02582	-2.26809	380.648	116.214	259.467
	ET61921_f_at		0.00570417	7.42559	0.139001	2.08756	0.02764	3.557	33.0663	258.384	70.8446
HSPD1	x53584_s_at	heat shock protein 1 (chaperonin)	0.00573961	-2.12374	0.0214394	-1.4522	0.04984	-1.46242	1403.05	675.173	976.651
FCER1G	J05020_s_at	Fc receptor, IgE, high affinity I, gamma polypeptide	0.005779	3.97275	0.0799465	1.45424	0.01727	2.732	111.689	472.32	167.218
CRIP1	Msa.554.0_f_at	cysteine-rich protein 1 (intestinal)	0.005781	2.21943	0.668077	-1.23839	0.07567	2.749	90.4364	204.026	86.0886
FASN	X13135_s_at	fatty acid synthase	0.005781	-2.18264	0.310458	-1.26718	0.04523	-1.72236	535.899	244.396	438.285
RRM2	m14223_s_at	ribonucleotide reductase M2	0.00586952	2.96393	0.872314	-1.06618	0.02363	3.16	15.739	48.3891	16.3298
PCBD	Msa.6611.0_f_at	pterin 4 alpha carbinolamine dehydratase/dimerization cofactor of hepatocyte nuclear factor 1 alpha (TCF1) 1	0.00588527	-2.14167	0.0130619	-1.51567	0.07862	-1.41303	699.43	334.596	462.563
DNAJA1	Z31298_s_at	DnaJ (Hsp40) homolog, subfamily A, member 1	0.00589832	-2.02815	0.0589155	-1.28837	0.03386	-1.57431	916.502	462.656	715.086
NFKBIZ	aa614971_s_at	nuclear factor of kappa light polypeptide gene enhancer in B-cells inhibitor, zeta	0.00589832	2.65757	0.636098	1.09978	0.01566	2.416	15.2171	42.0803	17.2515
NNT	Z49204_s_at	nicotinamide nucleotide transhydrogenase	0.00589832	-2.91302	0.173393	-1.245	0.01673	-2.33973	919.59	331.816	752.316
PRKWNK1	aa463066_at	WNK lysine deficient protein kinase 1	0.00589832	-2.37598	0.0764354	-1.47143	0.03823	-1.61473	600.672	257.777	405.669
CD72	J04170_s_at	CD72 antigen /// similar to B-cell differentiation antigen CD72 (Lyb-2) (Antigen Ly-32)	0.00593973	6.98841	0.866386	1.08056	0.01538	6.467	14.2078	111.705	17.4132
MS4A6B	aa177433_s_at	membrane-spanning 4-domains, subfamily A, member 6B	0.00593973	7.93086	0.526704	-1.27053	0.01017	10.08	7.87389	67.195	5.9231
EIF4EBP2	U75530_s_at	eukaryotic translation initiation factor 4E binding protein 2	0.00596877	-2.12584	0.0138187	-2.2651	0.8019	1.066	69.6094	33.4744	31.6795
MYO5A	X57377_s_at	myosin Va	0.00601646	-4.23294	0.409033	-1.29856	0.01102	-3.25945	59.7141	14.5299	45.704
AURKA	u80932_s_at	aurora kinase A	0.0060259	2.28821	0.0303348	1.771	0.1451	1.292	26.4649	60.6594	47.0772
HSPA9A	Msa.37326.0_s_at	heat shock protein 9A	0.00602764	-2.55543	0.0263501	-1.73537	0.1086	-1.47254	1150.32	467.219	679.199
ATP1A1	Msa.34555.0_s_at	ATPase, Na+/K+ transporting, alpha 1 polypeptide	0.00613102	-2.35399	0.311635	-1.12991	0.01696	-2.08333	2240.36	983.862	1997.02
	ET61857_f_at		0.00614078	10.3499	0.709654	1.34231	0.03087	7.71	38.219	421.326	68.9081
OAS1A	m33863_s_at	2'-5' oligoadenylate synthetase 1G /// 2'-5' oligoadenylate synthetase 1A	0.00618184	2.07888	0.613618	-1.17047	0.03199	2.433	83.306	176.696	76.8355
SDHA	w53390_f_at	succinate dehydrogenase complex, subunit A, flavoprotein (Fp)	0.00625284	-2.60775	0.0166885	-1.35959	0.03092	-1.91791	1250.95	499.583	919.509
	ET61785_f_at		0.00627397	18.3752	0.330661	2.2093	0.02753	8.317	22.436	426.611	58.1344
SLC17A1	X77241_s_at	solute carrier family 17 (sodium phosphate), member 1	0.00630866	-2.14697	0.0886774	-1.23874	0.02881	-1.7331	899.888	430.685	726.499
SELENBP1	Msa.4511.0_f_at	selenium binding protein 1	0.00636501	-2.18263	0.0375756	-1.24067	0.02487	-1.75932	418.015	196.621	338.121
UNK_AA170245	aa170245_s_at	Rho GTPase activating protein 30	0.00636501	2.09029	0.0353515	1.67852	0.3179	1.245	50.7782	108.83	87.593
	ET63107_f_at		0.0063874	4.75789	0.0206839	2.0418	0.05435	2.33	28.7489	154.203	58.5082
H2-EB1	x00958_s_at	histocompatibility 2, class II antigen E beta	0.00641521	2.69819	0.243105	1.11844	0.01359	2.412	324.094	904.427	365.432
SLC22A1	U38652_s_at	solute carrier family 22 (organic cation transporter), member 1	0.00645596	-2.1809	0.0441203	-1.24388	0.02582	-1.75316	1001.14	472.115	808.016
SFRS5	Msa.9979.0_s_at	splicing factor, arginine/serine-rich 5 (SRp40, HRS) /// similar to Splicing factor, arginine/serine-rich 5 (Pre-mRNA splicing factor SRP40) (Insulin-induced growth response protein CL-4) (Delayed-early protein HRS) /// similar to Splicing factor, arginine/serine-rich 5 (Pre-mRNA splicing factor SRP40) (Insulin-induced growth response protein CL-4) (Delayed-early protein HRS)	0.0064626	-2.05703	0.0313206	-1.7446	0.1032	-1.17911	490.852	237.954	279.103
FBXO6B	aa451220_at	F-box only protein 6b	0.00647733	2.11002	0.032404	1.83669	0.482	1.149	345.962	726.507	653.696
NAP1L1	x61449_s_at	nucleosome assembly protein 1-like 1	0.00647733	-2.12445	0.0227518	-1.43077	0.05932	-1.48478	148.567	71.7934	104.596
MCCC1	aa197973_s_at	methylcrotonoyl-Coenzyme A carboxylase 1 (alpha)	0.00651983	-2.41776	0.0102127	-1.52711	0.04899	-1.58328	272.156	116.531	179.613
SKP1A	Msa.3974.0_s_at	S-phase kinase-associated protein 1A	0.00651983	-2.09089	0.362663	-1.19611	0.03956	-1.74795	503.96	246.762	436.87
	ET61744_f_at		0.00651983	4.39695	0.289061	1.48104	0.0309	2.969	37.1421	176.96	57.8077
CRIP1	M13018_f_at	cysteine-rich protein 1 (intestinal)	0.00652704	3.49367	0.791476	1.1242	0.03187	3.108	40.7494	141.029	50.1336
	ET63415_f_at		0.00657898	5.8414	0.364335	1.62375	0.04554	3.597	33.1175	207.937	62.0365
PCK1	Msa.26476.0_s_at	phosphoenolpyruvate carboxykinase 1, cytosolic	0.00660388	-3.37451	0.579308	-1.131	0.01704	-2.98329	3279.31	1048.07	2932.81
FXYD5	U72680_s_at	FXYD domain-containing ion transport regulator 5	0.00667592	2.75756	0.337123	1.24512	0.02097	2.215	50.8674	144.148	63.5407
UNK_C75983	c75983_rc_f_at	SERTA domain containing 2	0.00667592	2.37192	0.0134884	2.42331	0.9419	-1.02166	70.5371	171.64	175.638
	ET62430_f_at		0.00681418	3.52978	0.0514257	1.98311	0.08808	1.78	19.9908	73.7661	40.1406
	ET63295_f_at		0.00690792	13.6321	0.0730525	2.29673	0.03057	5.935	29.7421	537.597	76.2591
TUBA1	m13445_f_at	tubulin, alpha 1	0.00709929	2.04232	0.239737	1.17392	0.02621	1.74	274.71	575.913	325.365
UNK_U58988	U58988_s_at	homogentisate 1, 2-dioxygenase	0.00709929	-2.54014	0.0152043	-1.42527	0.0379	-1.78221	633.343	260.075	446.505
FLNA	Msa.15666.0_s_at	filamin, alpha	0.00719201	2.41285	0.262656	1.16311	0.02394	2.074	370.251	932.721	430.053
LY6E	u04268_s_at	lymphocyte antigen 6 complex, locus E	0.00724032	3.4616	0.828172	-1.03409	0.01727	3.58	803.947	2996.85	770.572
VEGFA	M95200_s_at	vascular endothelial growth factor A	0.00724032	-2.34222	0.0496435	-1.42729	0.05148	-1.64096	200.478	88.6176	140.509
RRAS	Msa.1129.0_s_at	Harvey rat sarcoma oncogene, subgroup R	0.00724726	2.03875	0.959771	1.00865	0.01545	2.021	59.5276	124.741	60.9201
LCN2	x81627_s_at	lipocalin 2	0.00728799	21.9628	0.00525128	2.62058	0.02982	8.381	25.7606	829.722	68.6257
ASNS	U38940_s_at	asparagine synthetase	0.00731488	2.00468	0.776581	-1.09418	0.04522	2.193	41.8336	85.903	42.099
F2R	aa596794_s_at	coagulation factor II (thrombin) receptor	0.00731961	2.18108	0.303841	-1.18812	0.008392	2.591	240.163	533.683	200.463
ATP6V1A1	Msa.1867.0_s_at	ATPase, H+ transporting, lysosomal V1 subunit A	0.00742536	-2.22965	0.0348158	-1.46197	0.06486	-1.52509	424.178	196.925	294.344
UNK_W64034	Msa.11096.0_f_at	ATPase, H+ transporting, lysosomal V1 subunit B2	0.00742536	-2.4047	0.00778344	-1.86211	0.2379	-1.29132	87.4979	37.8456	46.9945
ENPP2	Msa.20153.0_s_at	ectonucleotide pyrophosphatase/phosphodiesterase 2	0.0074488	-2.47532	0.0269001	-1.61266	0.09328	-1.53492	170.606	71.7484	107.762
ATP5B	Msa.7019.0_f_at	ATP synthase, H+ transporting mitochondrial F1 complex, beta subunit	0.00746014	-2.19758	0.0511756	-1.24105	0.02806	-1.77085	2804.18	1315.78	2269.56
CD79B	J03857_s_at	CD79B antigen	0.00746014	2.02744	0.0288598	1.78222	0.5819	1.138	28.4958	59.2439	52.2657
DPEP1	Msa.89.0_s_at	dipeptidase 1 (renal)	0.00746014	-3.65464	0.00525128	-1.86809	0.05875	-1.95618	305.951	89.7342	164.435
	ET62199_f_at		0.00746014	6.5642	0.0885556	2.05292	0.04557	3.197	61.7321	473.015	142.464
	ET61885_f_at		0.00747748	9.98428	0.353756	1.49025	0.02252	6.7	25.7875	327.132	43.0783
KHK	Msa.6936.0_s_at	ketohexokinase	0.00748307	-2.72003	0.988932	1.00197	0.01819	-2.72554	2368.15	916.791	2361.36
MVP	C77861_rc_s_at	major vault protein	0.00749137	2.00644	0.88254	1.02304	0.01542	1.961	111.108	226.541	113.02
EPRS	Msa.26401.0_s_at	glutamyl-prolyl-tRNA synthetase /// similar to Bifunctional aminoacyl-tRNA synthetase	0.00754843	-2.47282	0.0134884	-1.73352	0.1483	-1.42653	137.839	58.159	80.3115
ICAM1	x52264_s_at	intercellular adhesion molecule	0.00756925	2.32492	0.427861	1.15121	0.02187	2.02	40.7972	98.143	47.252
DLAT	Msa.8069.0_s_at	dihydrolipoamide S-acetyltransferase (E2 component of pyruvate dehydrogenase complex)	0.00757215	-2.1559	0.00885747	-1.56425	0.1075	-1.37817	522.932	249.746	336.54
SEPP1	Msa.2938.0_s_at	selenoprotein P, plasma, 1	0.00759751	-2.11913	0.0825383	-1.45452	0.03441	-1.45688	1338.34	632.927	918.039
UNK_ET63206	ET63206_s_at	98 X 100----/gene= /title= /confidence=1 /members={BF785381 CA469120 BI101975 CX235193 BI148559 BG969336 BI146708 BI144919 CA468459 BG970610 BI246717 BI102371 BG971604 CB600008 BI328047 BI145982 CB947675 BF783930 AW611332 AA755387 BU743770 AI098926 CO805786 AA144569}	0.00768912	-2.83707	0.202363	-1.18257	0.02089	-2.39923	2165.03	805.484	1846.07
ALDOC	Msa.3511.0_s_at	aldolase 3, C isoform	0.00772031	-2.03441	0.0423317	-1.33386	0.03978	-1.52532	170.551	85.7913	129.151
MME	Msa.516.0_s_at	membrane metallo endopeptidase	0.00772031	-2.13279	0.900812	1.02548	0.003247	-2.18723	174.304	81.6771	178.719
SEPP1	X99807_s_at	selenoprotein P, plasma, 1	0.00772031	-2.88066	0.00892604	-1.82398	0.1054	-1.57928	861.587	317.075	477.403
ARAF1	Msa.6825.0_s_at	v-raf murine sarcoma 3611 viral oncogene homolog	0.00773925	-2.94091	0.104836	-2.0208	0.3668	-1.45539	139.284	49.9227	76.5014
UCP2	u69135_s_at	uncoupling protein 2 (mitochondrial, proton carrier)	0.0078187	3.13107	0.509447	1.17053	0.01884	2.675	143.312	469.789	165.135
EPRS	Msa.6089.0_f_at	Glutamyl-prolyl-tRNA synthetase	0.00784803	-2.01857	0.0550884	-1.5188	0.1092	-1.32908	97.2516	48.829	63.5163
SERPINA3G	Msa.1178.0_s_at	serine (or cysteine) peptidase inhibitor, clade A, member 3G	0.00785778	2.90784	0.990284	0.996088	0.007264	2.919	42.9872	125.862	43.298
PFC	Msa.2614.0_g_at	complement factor properdin	0.00786673	2.35582	0.479767	-1.24033	0.01797	2.922	45.1548	109.841	38.7752
LMO4	Msa.12753.0_f_at	LIM domain only 4	0.007874	-2.3255	0.0740226	-1.9294	0.5651	-1.20525	101.199	45.0608	56.9169
CCRN4L	U70139_at	CCR4 carbon catabolite repression 4-like (S. cerevisiae)	0.00793731	2.88725	0.221097	1.44214	0.03401	2.002	13.2124	38.7547	19.4096
SLC12A3	Msa.2800.0_s_at	solute carrier family 12, member 3	0.00808712	-2.30973	0.613148	1.07173	0.01473	-2.47525	1107.89	500.015	1188.97
CFL1	d00472_f_at	cofilin 1, non-muscle	0.00810006	2.01794	0.0677122	1.45296	0.076	1.389	224.658	459.323	325.751
D15MGI27	aa237919_at	DNA Segment, Chr 15, Mouse Genome Informatics 27	0.00810006	2.67469	0.397228	1.26135	0.02298	2.12	45.4699	122.9	58.1657
SGK2	Msa.32898.0_s_at	serum/glucocorticoid regulated kinase 2	0.00814231	-2.02016	0.128608	-1.18737	0.02747	-1.70126	92.209	46.9923	78.2633
CYP27B1	AB006034_g_at	cytochrome P450, family 27, subfamily b, polypeptide 1	0.00827621	2.53242	0.00587131	2.5947	0.9279	-1.02459	23.6444	63.0007	61.3719
D630035O19RIK	AA590573_at	organic solute transporter alpha	0.00827621	-2.24025	0.336814	-1.29544	0.09037	-1.72921	227.155	105.145	185.705
UNK_ET61563	ET61563_f_at	93 X 100----/gene= /title= /confidence=0.950698438783895 /members={R.C.BC051559 R.C.BI904699 R.C.BI904368 BY029242 BY023232 BY025940 R.C.BI410476}	0.00827621	2.31507	0.926088	-1.02019	0.01612	2.362	643.418	1549.05	650.903
JAK3	l33768_s_at	Janus kinase 3	0.00840363	2.04682	0.515628	1.11302	0.0264	1.839	76.0318	159.843	86.0368
KPNA2	d55720_s_at	karyopherin (importin) alpha 2 /// similar to Importin alpha-2 subunit (Karyopherin alpha-2 subunit) (SRP1-alpha) (RAG cohort protein 1) (Pendulin) (Pore targeting complex 58 kDa subunit) (PTAC58) (Importin alpha P1) /// similar to Importin alpha-2 subunit (Karyopherin alpha-2 subunit) (SRP1-alpha) (RAG cohort protein 1) (Pendulin) (Pore targeting complex 58 kDa subunit) (PTAC58) (Importin alpha …	0.00840363	2.2379	0.704659	-1.1285	0.026	2.525	22.173	50.6911	21.0464
OAT	X64837_s_at	ornithine aminotransferase	0.00840363	-2.48375	0.109225	-1.50855	0.04631	-1.64636	1689.49	692.258	1119.24
IGFBP1	X67493_g_at	insulin-like growth factor binding protein 1	0.00863893	-2.13791	0.622218	-1.08944	0.02298	-1.96232	521.42	250.976	486.633
SERPINA3N	M64086_s_at	serine (or cysteine) peptidase inhibitor, clade A, member 3N	0.00875159	4.5609	0.134876	1.79054	0.04069	2.547	25.6062	127.107	45.1414
	ET61743_f_at		0.00875159	5.5995	0.444991	1.41026	0.03497	3.971	12.9113	84.1987	20.0805
2700099C18RIK	aa267955_s_at	kinetochore associated 2 /// RIKEN cDNA 2700099C18 gene	0.008908	2.17814	0.0825383	1.71013	0.3585	1.274	25.818	56.7166	46.0919
TM9SF2	Msa.32940.0_s_at	transmembrane 9 superfamily member 2	0.00895352	-2.17053	0.120856	-2.0192	0.8692	-1.07492	307.258	146.718	172.843
ELOVL6	aa561252_s_at	ELOVL family member 6, elongation of long chain fatty acids (yeast)	0.00897445	-2.01679	0.0979861	-1.44532	0.07387	-1.39548	182.909	90.6706	127.573
KRT20	AA616243_s_at	keratin 20	0.00897445	4.37479	0.024161	1.87769	0.04985	2.33	38.518	187.745	74.8551
LGALS3	Msa.3906.0_f_at	lectin, galactose binding, soluble 3	0.00897445	2.3327	0.71728	1.07819	0.02115	2.164	142.23	342.663	155.037
UNK_AA161799	aa161799_s_at	phosphoglycerate mutase 1 /// similar to Phosphoglycerate mutase 1 (Phosphoglycerate mutase isozyme B) (PGAM-B) (BPG-dependent PGAM 1) /// similar to Phosphoglycerate mutase 1 (Phosphoglycerate mutase isozyme B) (PGAM-B) (BPG-dependent PGAM 1) /// similar to Phosphoglycerate mutase 1 (Phosphoglycerate mutase isozyme B) (PGAM-B) (BPG-dependent PGAM 1) /// similar to Phosphoglycerate mutase 1 (Phos…	0.00897445	-2.01179	0.0244621	-1.49514	0.1455	-1.34553	297.148	151.785	201.346
SCOC	aa415030_rc_s_at	short coiled-coil protein	0.00898654	-2.49837	0.197635	-1.27395	0.03592	-1.96117	804.536	336.069	625.472
GPD1	Msa.717.0_s_at	glycerol-3-phosphate dehydrogenase 1 (soluble)	0.00903367	-2.44922	0.996931	1.0003	0.01538	-2.44978	2326.15	995.946	2341.5
UNK_ET62791	ET62791_at	100 X 100----/gene=Srpk2 /title=Serine/arginine-rich protein specific kinase 2, mRNA (cDNA clone MGC:27638 IMAGE:4507346) /confidence=0.891746411483254 /members={BU513077 CF748166 R.C.AW701402 R.C.AI848239 R.C.AI414590 BB749794 BY378289 CB204585 BF135849 BI734658 BY104306 CA316592 BB812101}	0.00926481	-3.31845	0.0313112	-3.55512	0.891	1.071	54.833	17.8046	17.8559
	ET61841_f_at		0.00926481	3.85792	0.237783	1.53076	0.04167	2.52	27.9577	114.825	44.1344
ABP1	aa710451_s_at	amiloride binding protein 1 (amine oxidase, copper-containing)	0.00927469	5.57213	0.0633233	1.69182	0.03892	3.294	26.1591	175.705	45.0032
CETN2	Msa.21649.0_s_at	centrin 2	0.00927469	-2.14474	0.0413171	-1.60977	0.2126	-1.33227	182.544	87.8357	114.816
D12ERTD647E	aa711625_s_at	DNA segment, Chr 12, ERATO Doi 647, expressed	0.00927469	2.13775	0.553693	1.09363	0.02302	1.955	1018.7	2249.55	1115.06
DHRS8	w20721_s_at	dehydrogenase/reductase (SDR family) member 8	0.00927469	-2.10447	0.248157	-1.24595	0.01542	-1.68919	1065.53	507.228	847.907
RAB6	Msa.6251.0_s_at	RAB6, member RAS oncogene family	0.00927469	-6.67409	0.436643	-1.41593	0.01727	-4.71254	44.3922	6.92304	29.2604
	ET62925_f_at		0.00927469	19.9072	0.114937	3.95191	0.02982	5.037	20.4028	411.008	71.2569
SLC2A4	Msa.728.0_g_at	solute carrier family 2 (facilitated glucose transporter), member 4	0.00931114	-3.56615	0.197396	-1.34291	0.03189	-2.65534	73.2715	22.5987	55.5054
UNK_AA066782	Msa.27449.0_f_at	secreted phosphoprotein 1	0.00932289	3.29808	0.125197	-1.23601	0.01459	4.076	191.707	682.967	155.38
UNK_AA166380	Msa.41934.0_f_at	protease, serine, 15	0.00937778	-2.40815	0.0546915	-1.3061	0.03249	-1.84366	166.741	72.2786	129.08
	ET61733_f_at		0.00941608	4.01154	0.173393	1.75211	0.03499	2.29	18.1189	71.7856	32.3898
PER1	af022992_at	period homolog 1 (Drosophila)	0.0094454	2.08776	0.0371536	1.51223	0.01884	1.381	153.841	318.882	232.369
GM1067	M19911_at	gene model 1067, (NCBI)	0.00952078	4.70415	0.122208	2.10858	0.08322	2.231	15.4594	75.7225	33.5762
ACADM	U07159_f_at	acyl-Coenzyme A dehydrogenase, medium chain	0.00958477	-2.67248	0.0169588	-1.42473	0.04631	-1.87582	2105.74	835.027	1483.57
ARL3	Msa.6658.0_f_at	ADP-ribosylation factor-like 3	0.00962613	-2.1839	0.0731123	-1.89188	0.6701	-1.15433	67.5789	32.0837	38.7846
ITGB2	x14951_s_at	integrin beta 2	0.00962613	3.62469	0.63201	1.16162	0.0265	3.12	34.7023	136.821	42.0881
SLC6A20	Msa.36236.0_s_at	solute carrier family 6 (neurotransmitter transporter), member 20	0.00962613	-4.18609	0.0144404	-1.36857	0.03057	-3.05904	821.137	221.184	600.792
GJB2	Msa.570.0_at	gap junction membrane channel protein beta 2	0.0096746	-2.75644	0.887584	1.01595	0.01566	-2.80034	99.1626	38.217	101.577
SELPL	X91144_s_at	selectin, platelet (p-selectin) ligand	0.00975896	2.1449	0.019071	1.43366	0.08156	1.496	111.394	247.24	160.349
SERPINA6	X70533_s_at	serine (or cysteine) peptidase inhibitor, clade A, member 6	0.00978473	-8.97788	0.113516	-2.30972	0.0559	-3.88651	122.819	17.7655	62.0416
GCDH	U18992_s_at	glutaryl-Coenzyme A dehydrogenase	0.0098337	-2.47169	0.0303348	-1.31532	0.04229	-1.87899	289.025	123.032	219.386
PPP3R1	Msa.18496.0_s_at	protein phosphatase 3, regulatory subunit B, alpha isoform (calcineurin B, type I)	0.00983593	-2.21018	0.125197	-1.42825	0.1146	-1.54751	197.276	92.8312	143.329
MAB21L2	AA230776_f_at	LPS-responsive beige-like anchor	0.00984936	3.42543	0.729991	1.06489	0.02272	3.217	105.418	397.919	112.343
AI447904	aa174777_s_at	100 X 95----/gene= /title= /confidence=0.944444444444444 /members={BB505692 R.C.BG092516 R.C.BE691303 AA153157 R.C.BU757262 AA178711 R.C.BE852382 R.C.BF661637 R.C.BE691475 R.C.BE851938 AA200903 AA174777 AA145149 R.C.BF660897 BE632453 R.C.BE686695 AA286375 AA189204 BF453338 BE849796 BE634388 BF453510 BF453437 BF452981 BG090896 AA137623 AA172827 BE849153 BG092013 BE336016 BE850564 BB135618 BB034616…	0.00999691	2.06097	0.0660941	1.50502	0.1414	1.369	20.967	44.079	31.7109
RNPC2	Msa.4469.0_at	RNA-binding region (RNP1, RRM) containing 2	0.010065	-2.0414	0.115565	-1.36463	0.06832	-1.49589	249.6	124.919	183.66
PEX19	Msa.15405.0_s_at	peroxisome biogenesis factor 19	0.0101103	-7.02762	0.0115103	-1.96422	0.041	-3.57782	124.842	22.8613	64.8827
TMSB10	aa537404_f_at	thymosin, beta 10	0.0101327	5.78123	0.410524	-1.22427	0.01183	7.078	57.8992	387.106	49.87
PMPCB	aa265863_s_at	peptidase (mitochondrial processing) beta	0.0101388	-2.35836	0.00578461	-1.84538	0.2709	-1.27796	353.047	156.65	192.814
ASL	aa237297_s_at	argininosuccinate lyase	0.0101835	-2.17499	0.000943115	-2.44218	0.5653	1.123	529.243	253.197	217.395
APOE	Msa.23293.0_f_at	apolipoprotein E	0.0102845	2.51336	0.34371	-1.28131	0.002894	3.22	806.145	2019.08	629.07
1110007M04RIK	aa693236_s_at	RIKEN cDNA 1110007M04 gene	0.0103208	-2.17641	0.564766	-1.09454	0.02588	-1.98847	94.9448	45.181	86.6485
CTGF	m70642_s_at	connective tissue growth factor	0.0104228	2.28125	0.089749	-1.53765	0.006505	3.508	147.031	351.12	99.7678
ACAS2	Msa.9833.0_s_at	acyl-CoA synthetase short-chain family member 2	0.0104327	-3.23823	0.0506729	-1.31695	0.02954	-2.45881	402.65	133.992	308.828
RELB	M83380_s_at	avian reticuloendotheliosis viral (v-rel) oncogene related B	0.0105486	2.77865	0.0814004	1.78665	0.0798	1.555	33.2153	92.4849	59.4282
PRPS2	Msa.34864.0_s_at	phosphoribosyl pyrophosphate synthetase 2	0.0105942	-2.06487	0.393629	-1.13452	0.02958	-1.82017	186.726	93.5355	167.423
	ET61730_f_at		0.0106487	4.50694	0.0433843	2.10464	0.11	2.141	34.6372	177.79	75.8676
	ET61837_f_at		0.0106487	8.46242	0.208304	2.15641	0.02241	3.924	11.4247	94.1535	24.5976
ACSL1	Msa.1332.0_at	acyl-CoA synthetase long-chain family member 1	0.0107222	-2.14327	0.204316	-1.20939	0.03893	-1.77211	258.394	124.499	212.871
ATP6V1C1	Msa.34128.0_s_at	ATPase, H+ transporting, lysosomal V1 subunit C1	0.0107296	-2.17226	0.0202918	-2.05699	0.8003	-1.05608	416.017	197.284	200.795
FMO1	u87456_s_at	flavin containing monooxygenase 1	0.0107331	-3.58096	0.00587131	-1.70764	0.06247	-2.09688	772.263	237.49	452.38
BHMT	aa241859_s_at	betaine-homocysteine methyltransferase	0.0107476	-7.25837	0.194866	1.2792	0.01538	-9.28505	114.297	18.9461	149.432
	ET61832_f_at		0.0107645	2.77443	0.0857542	1.40074	0.04985	1.981	41.8977	124.339	59.0107
	ET61788_f_at		0.0108039	6.63889	0.633454	1.31435	0.03948	5.051	34.2636	276.569	55.3911
DORZ1	w54155_s_at	abhydrolase domain containing 14A	0.0108124	-2.18469	0.325852	-1.13482	0.02958	-1.9253	365.351	174.025	323.348
	ET63354_f_at		0.0108124	10.3868	0.199941	2.22453	0.04035	4.669	39.0236	463.963	82.1296
PEG3	aa172673_s_at	RIKEN cDNA 9030411M15 gene	0.0108162	-2.02583	0.0334941	-1.90602	0.8101	-1.06281	58.8131	29.3879	31.6069
	ET61753_f_at		0.0108565	26.7601	0.028602	2.58905	0.03511	10.34	2.68596	116.9	7.5572
ELF3	AF016294_at	E74-like factor 3	0.0109139	2.75391	0.547302	1.23699	0.04339	2.226	47.9902	134.785	62.3232
LGALS3BP	x67809_s_at	lectin, galactoside-binding, soluble, 3 binding protein	0.0109139	2.18624	0.0345399	-1.32658	0.007264	2.9	261.534	594.776	198.829
	ET61811_f_at		0.0111707	9.7461	0.0962025	3.32849	0.103	2.928	3.68866	38.4819	12.1884
APBB1IP	AF020313_at	amyloid beta (A4) precursor protein-binding, family B, member 1 interacting protein	0.0111904	7.84152	0.435314	1.68925	0.03401	4.642	5.90795	46.3773	10.9932
RRM2	C81593_rc_f_at	ribonucleotide reductase M2	0.0113481	2.02879	0.952687	1.01374	0.01884	2.001	68.6677	141.718	70.374
SLC22A18	AF028739_g_at	solute carrier family 22 (organic cation transporter), member 18	0.0115391	-2.26419	0.17119	-1.13549	0.0326	-1.99402	1603.78	739.888	1410.12
	ET61839_f_at		0.0115391	20.9775	0.125197	3.76288	0.02936	5.575	14.0191	257.846	56.0448
SPP1	Msa.35983.0_f_at	secreted phosphoprotein 1	0.0115403	2.26732	0.109269	-1.34423	0.009804	3.048	221.309	522.111	165.045
TRIM47	c76523_rc_g_at	tripartite motif protein 47	0.0115873	2.11003	0.175809	-1.1485	0.01542	2.423	80.9633	177.814	70.6771
NES	aa057994_g_at	nestin	0.0119549	3.17506	0.0528833	1.84744	0.1294	1.719	28.0675	96.6501	50.9784
	ET63333_f_at		0.0119652	15.523	0.293904	2.31422	0.0211	6.708	22.5555	342.296	54.7541
ANXA2	Msa.32.0_f_at	annexin A2	0.0120212	2.91692	0.760546	-1.05869	0.01815	3.088	226.253	715.633	216.057
BASP1	Msa.22134.0_s_at	brain abundant, membrane attached signal protein 1	0.0120425	2.58251	0.116882	-1.86453	0.01085	4.815	35.8699	98.0103	22.0978
LPL	aa683731_s_at	lipoprotein lipase	0.0120965	-3.52323	0.0340694	-2.4759	0.4111	-1.42308	1863.37	591.677	800.286
LGALS3	Msa.477.0_f_at	lectin, galactose binding, soluble 3	0.0121071	2.18884	0.86426	-1.04465	0.01824	2.287	285.814	642.75	278.346
CALB1	m21531_s_at	calbindin-28K	0.0121248	-3.13828	0.00814721	-1.50791	0.05435	-2.08117	559.015	193.973	371.259
PVALB	x67141_at	parvalbumin	0.0121841	-9.42839	0.0274447	-1.65504	0.03479	-5.69801	324.88	48.1082	199.628
PAPSS2	aa242579_s_at	3'-phosphoadenosine 5'-phosphosulfate synthase 2	0.0122394	-3.23647	0.00868488	-1.4785	0.04758	-2.18914	239.149	80.9343	162.512
ANXA2	m14044_f_at	annexin A2	0.0122508	3.77638	0.773723	1.04581	0.02555	3.611	181.793	774.927	190.491
CUBN	aa409718_rc_f_at	cubilin (intrinsic factor-cobalamin receptor)	0.0122583	-2.31708	0.0812155	-1.17964	0.0334	-1.96425	1075.71	487.8	914.703
EIF2S3X	Msa.10450.0_s_at	eukaryotic translation initiation factor 2, subunit 3, structural gene X-linked /// similar to eukaryotic translation initiation factor 2, subunit 3, structural gene X-linked	0.0123157	-2.07491	0.161602	-1.24328	0.05007	-1.66889	349.714	175.31	283.775
TRAM1	Msa.19779.0_s_at	Translocating chain-associating membrane protein 1	0.0125185	-2.72283	0.288182	-1.31953	0.03451	-2.06356	229.623	87.7641	170.855
2310001H13RIK	AA518269_s_at	trafficking protein, kinesin binding 1	0.0125211	-2.30142	0.0601851	-1.71239	0.1957	-1.34391	410.313	182.158	237.684
	ET63365_f_at		0.0125683	6.02056	0.212848	1.46903	0.03189	4.098	47.3694	352.11	74.9528
PCK1	Msa.5397.0_s_at	phosphoenolpyruvate carboxykinase 1, cytosolic	0.0126637	-2.80547	0.526429	-1.10896	0.0309	-2.52972	2472.12	943.462	2214.92
PRKWNK1	aa110352_s_at	WNK lysine deficient protein kinase 1	0.0127489	-3.56324	0.0162151	-2.50499	0.3603	-1.42248	74.878	22.8773	30.3138
ACAT1	aa710204_s_at	acetyl-Coenzyme A acetyltransferase 1	0.0129361	-3.31909	0.0059424	-1.57409	0.05974	-2.10837	838.974	280.035	534.847
IL2RG	Msa.136.0_s_at	interleukin 2 receptor, gamma chain	0.0130334	2.4835	0.647744	1.16984	0.05191	2.123	40.6418	104.28	50.1395
ADAMTS1	D67076_s_at	a disintegrin-like and metallopeptidase (reprolysin type) with thrombospondin type 1 motif, 1	0.0130657	3.39608	0.63201	-1.07623	0.02167	3.655	50.9572	194.091	47.4215
IGTP	U53219_s_at	interferon gamma induced GTPase	0.0130657	2.18483	0.0383135	-2.17525	0.00513	4.753	45.6925	102.89	22.2555
BC031140	Msa.32235.0_s_at	acyl-CoA synthetase medium-chain family member 2	0.0132977	-5.10359	0.00778344	-1.80939	0.05984	-2.82087	1205.4	278.777	665.665
ACP6	Msa.28752.0_s_at	acid phosphatase 6, lysophosphatidic	0.0133554	-2.3536	0.388631	-1.18677	0.03511	-1.98334	235.672	104.316	197.409
EGR1	m22326-2_s_at	early growth response 1	0.0133554	2.16481	0.234048	1.31255	0.06045	1.649	31.7746	70.5682	42.1092
DNASE1	Msa.32804.0_f_at	deoxyribonuclease I	0.0134088	-15.5061	0.521865	-1.11015	0.02696	-13.9684	952.47	105.655	855.598
HSD3B4	Msa.878.0_f_at	hydroxy-delta-5-steroid dehydrogenase, 3 beta- and steroid delta-isomerase 4	0.0134088	-2.18286	0.328637	-1.11396	0.02785	-1.95963	1768.42	847.849	1603.32
MUT	X51941_s_at	methylmalonyl-Coenzyme A mutase	0.0134088	-2.55126	0.3792	-1.25712	0.01727	-2.02963	418.576	164.485	326.659
STAB1	aa286479_s_at	stabilin 1	0.0135214	2.27827	0.755005	-1.13234	0.03719	2.58	21.5986	49.3985	20.9003
FBP1	Msa.6527.0_at	Fructose bisphosphatase 1	0.0136273	-2.81018	0.232807	-1.39595	0.04536	-2.01329	754.55	278.632	528.164
FYB	AF001863_g_at	prohibitin /// FYN binding protein	0.0136549	5.85318	0.276945	1.71737	0.01468	3.408	12.7546	71.1724	21.6957
AQP4	u88623_s_at	aquaporin 4	0.0136749	-7.24918	0.00892604	-1.60401	0.03956	-4.51875	293.169	52.9955	184.08
SLC34A2	aa414526_s_at	solute carrier family 34 (sodium phosphate), member 2	0.0137885	3.70941	0.305815	1.29073	0.03801	2.874	17.3735	73.4324	22.8331
SSR3	Msa.24713.0_s_at	signal sequence receptor, gamma	0.0137885	-3.93328	0.155489	-1.85258	0.1527	-2.12314	153.878	47.8626	94.3015
TPM1	m22479_s_at	tropomyosin 1, alpha	0.0137885	2.34608	0.785929	-1.02114	0.02556	2.396	131.178	325.95	128.313
UNK_AA097626	Msa.30568.0_s_at	Similar to Retrovirus-related POL polyprotein (Endonuclease)	0.0137885	5.79377	0.174862	1.33523	0.0304	4.339	319.146	2343.43	442.348
MMP14	u54984_s_at	matrix metallopeptidase 14 (membrane-inserted)	0.0138406	2.15463	0.899476	1.03252	0.00925	2.087	29.7624	63.7592	30.8156
	ET61965_f_at		0.0138692	16.8848	0.177326	3.19871	0.02666	5.279	7.12657	106.938	20.9066
MLP	aa245242_s_at	MARCKS-like 1	0.0138812	2.30559	0.485748	-1.12769	0.01727	2.6	63.3319	152.582	56.3825
S100A11	U41341_s_at	S100 calcium binding protein A11 (calizzarin)	0.0145017	3.22993	0.966394	1.00908	0.02177	3.201	190.77	683.352	197.772
LRG1	aa172851_s_at	leucine-rich alpha-2-glycoprotein 1	0.0145553	3.87929	0.0813034	1.63296	0.07079	2.376	52.7047	238.688	86.5766
CD53	Msa.31660.0_s_at	CD53 antigen	0.0146914	2.30655	0.316657	1.16631	0.0379	1.978	71.3032	173.544	84.1487
UNK_AA538285	aa538285_g_at	similar to Putative RNA-binding protein 3 (RNA-binding motif protein 3)	0.0146914	2.12178	0.696048	1.09302	0.04233	1.941	151.736	336.995	172.662
DNASE1	Msa.35779.0_s_at	deoxyribonuclease I	0.0150193	-12.5028	0.575826	-1.06541	0.02747	-11.7357	3809.97	499.996	3578.03
FCER1G	Msa.641.0_s_at	Fc receptor, IgE, high affinity I, gamma polypeptide	0.0150339	15.7934	0.866386	1.03746	0.02487	15.22	13.8819	305.626	14.9168
ACADM	Msa.1660.0_f_at	acyl-Coenzyme A dehydrogenase, medium chain	0.0152427	-2.38844	0.376708	-1.06715	0.0309	-2.23814	2440.46	1087.57	2287.92
ARHGDIB	L07918_s_at	Rho, GDP dissociation inhibitor (GDI) beta	0.015542	2.01518	0.846369	-1.04588	0.02779	2.108	128.068	268.945	127.359
MKI67	X82786_s_at	antigen identified by monoclonal antibody Ki 67 /// similar to Antigen KI-67	0.015542	2.50796	0.791399	1.04328	0.02596	2.404	34.5625	92.6643	36.6877
PDZK1	C78825_rc_at	PDZ domain containing 1	0.015542	-2.31583	0.3792	-1.07555	0.02966	-2.15332	820.691	375.527	766.35
UNK_ET62967	ET62967_g_at	100 X 100----/gene=C1qb /title=Complement component 1, q subcomponent, beta polypeptide (C1qb), mRNA /confidence=0.931149732620321 /members={BC069926 BI555427 BB634136}	0.015542	2.15303	0.046224	1.46444	0.1334	1.47	212.186	477.433	309.88
	ET61262_f_at		0.015542	9.6773	0.610231	1.45926	0.02188	6.632	6.26322	53.4748	10.129
MGLAP	Msa.43207.0_f_at	matrix Gla protein	0.0157375	2.1792	0.225919	-1.34196	0.01248	2.924	339.691	773.713	259.698
UNK_AA087673	Msa.29071.0_s_at	RIKEN cDNA 1300007C21 gene	0.0157375	7.26982	0.00795944	2.03655	0.06543	3.57	98.3839	1004.36	202.911
	ET63276_f_at		0.0157375	31.6822	0.277404	3.34695	0.0326	9.466	17.5374	406.045	52.0946
LY86	aa189512_g_at	lymphocyte antigen 86	0.0157969	2.12765	0.562285	1.11114	0.03473	1.915	25.8098	57.1464	28.7219
COL8A1	Msa.2740.0_at	procollagen, type VIII, alpha 1	0.0158449	3.05729	0.390176	-1.30052	0.01202	3.976	18.2256	58.971	13.6007
LGALS3	j03723_rc_g_at	lectin, galactose binding, soluble 3	0.0160759	2.15017	0.509583	1.27641	0.1538	1.685	45.1149	97.0917	63.3868
ACVR2B	Msa.403.0_g_at	activin receptor IIB	0.0161564	-2.93012	0.665773	1.1387	0.01673	-3.33667	49.9072	18.1157	56.8581
TAGLN2	aa120653_s_at	similar to transgelin 2	0.0161634	2.42281	0.236244	-1.24343	0.01845	3.013	270.832	697.916	215.672
SERPINE1	M33960_s_at	serine (or cysteine) peptidase inhibitor, clade E, member 1	0.0162246	2.62924	0.188189	1.86077	0.4425	1.413	16.8952	45.6497	34.6046
FBP1	Msa.32472.0_f_at	fructose bisphosphatase 1	0.0162474	-2.57533	0.111473	-1.20965	0.03803	-2.12902	1307.74	545.704	1091.25
SDH1	U27014_s_at	sorbitol dehydrogenase	0.0164997	-2.41564	0.117219	-1.17569	0.03827	-2.05465	1312.45	581.338	1123.25
APOB	Msa.20048.0_s_at	apolipoprotein B	0.0166093	-2.24733	0.779163	-1.06168	0.00286	-2.11685	452.227	198.486	423.452
FRZB	u68058_s_at	frizzled-related protein	0.0167091	2.30099	0.344862	-1.64958	0.04128	3.796	17.5801	41.3826	12.9826
ELOVL6	c76452_rc_at	ELOVL family member 6, elongation of long chain fatty acids (yeast)	0.0167129	-3.28451	0.151863	-1.40849	0.0559	-2.33209	58.2194	19.9869	42.9109
LGALS1	x66532_f_at	lectin, galactose binding, soluble 1	0.0167129	2.83617	0.66679	1.09253	0.03303	2.596	391.582	1222.87	431.461
EPRS	Msa.42914.0_s_at	glutamyl-prolyl-tRNA synthetase /// similar to Bifunctional aminoacyl-tRNA synthetase	0.0169087	-2.34435	0.0059424	-2.01337	0.5688	-1.16442	123.758	56.4059	62.1537
EIF4A2	x12507_s_at	eukaryotic translation initiation factor 4A2	0.0170343	-2.21656	0.0670997	-1.66454	0.04364	-1.33156	774.706	344.932	460.646
HSD3B2	M75886_at	hydroxy-delta-5-steroid dehydrogenase, 3 beta- and steroid delta-isomerase 2	0.0179455	-2.8972	0.0108126	-1.39098	0.06188	-2.0829	895.95	341.464	645.118
	ET63041_f_at		0.0179955	11.4982	0.205019	2.64534	0.01727	4.347	28.9965	300.477	65.2081
DIO1	U49861_s_at	deiodinase, iodothyronine, type I	0.01817	-3.29686	0.083482	-1.37339	0.04975	-2.40038	144.86	49.3797	107.926
KL	AB005141_g_at	klotho	0.0188384	-4.55791	0.174074	-1.21484	0.03704	-3.75235	295.409	80.1081	246.308
UNK_M26005	Msa.623.0_f_at	hypothetical protein LOC668280	0.0188469	5.06042	0.0059424	1.80201	0.07463	2.808	96.8331	611.364	176.005
	ET63085_f_at		0.01887	13.4747	0.313711	2.32936	0.02588	5.785	13.295	161.068	31.283
HSPB1	l07577_s_at	heat shock protein 1	0.0189068	2.94778	0.376987	-1.17906	0.02063	3.476	265.599	870.172	229.752
SLC5A6	aa563404_at	solute carrier family 5 (sodium-dependent vitamin transporter), member 6	0.0189503	-3.98553	0.00780918	-1.68726	0.07911	-2.36239	648.255	190.421	387.388
5730472N09RIK	AA408683_rc_s_at	RIKEN cDNA 5730472N09 gene	0.0190234	-2.17705	0.613618	-1.12727	0.04695	-1.93125	102.271	49.0922	92.8306
UNK_AA178548	aa178548_s_at	ankyrin repeat domain 13c	0.0190234	-2.35246	0.105947	-1.2669	0.05924	-1.85701	510.231	232.622	407.284
CEACAM2	X76085_g_at	CEA-related cell adhesion molecule 1 /// CEA-related cell adhesion molecule 2	0.0190297	-2.60119	0.134347	-1.2507	0.05407	-2.07987	821.775	343.057	658.88
IRF7	U73037_s_at	interferon regulatory factor 7	0.0190795	2.69634	0.665869	1.06174	0.03173	2.54	48.4053	143.39	52.0587
PVALB	Msa.2619.0_s_at	parvalbumin	0.0192393	-4.12598	0.531338	-1.12464	0.03441	-3.66838	635.138	186.794	575.599
SFN	Msa.5777.0_s_at	stratifin	0.0193663	2.06886	0.0127648	2.1993	0.8366	-1.06304	19.4326	42.0588	43.6826
L1MD-A1	Msa.43183.0_f_at	RIKEN cDNA 1700028K03 gene	0.019367	2.64605	0.0346385	2.75202	0.9245	-1.04004	72.2671	195.217	208.483
ACVR2B	Msa.403.0_at	activin receptor IIB	0.0193722	-2.90018	0.66713	-1.09	0.03497	-2.66099	91.2009	34.8007	85.0575
NONO	aa259479_r_at	non-POU-domain-containing, octamer binding protein	0.0193722	2.27295	0.00868488	2.41891	0.8441	-1.06417	59.3962	143.586	146.966
UNK_AA155383	AA155383_at	RIKEN cDNA 2810407C02 gene	0.0194608	-2.20693	0.148811	-1.49883	0.0519	-1.47254	80.9912	36.7078	52.9865
TACSTD2	C80403_rc_at	tumor-associated calcium signal transducer 2	0.019684	2.92888	0.0682091	1.57411	0.118	1.861	27.0097	89.0049	43.2395
FMO1	Msa.63.0_s_at	flavin containing monooxygenase 1	0.0198863	-3.01979	0.639805	-1.03239	0.03317	-2.92483	2592.25	953.42	2512.17
UNK_ET62740	ET62740_s_at	97 X 55----/gene=Ank3 /title=Ankyrin 3, epithelial (Ank3), transcript variant 2, mRNA /confidence=0.953994144709327 /members={NM_170687 L40631 AK162007 CF168705 AK157735 CN457865 CN526359 CJ051399 BB628284 BB652096 CF165135 CJ180300 CJ182471 CJ181310 CJ163151 BY712665 BQ551179 BF451800 AV151810 BU705884 BE648698 BY291841 BY293334 BY062241 R.C.BE993502 AV362246 CJ140492 AA124616 BY369955 BB053502}	0.0198863	-3.28167	0.0839613	-1.71382	0.1462	-1.91498	73.9526	25.9991	45.4653
	ET61844_f_at		0.0198863	4.72891	0.444303	1.53838	0.07295	3.074	20.4939	107.161	35.0198
CSTB	U59807_f_at	cystatin B	0.0199694	2.84759	0.954249	-1.01041	0.03189	2.877	147.814	469.183	146.167
CMAH	Msa.2978.0_at	cytidine monophospho-N-acetylneuraminic acid hydroxylase	0.0200125	-2.76939	0.0647085	-1.41409	0.08083	-1.95848	49.6059	19.4868	35.3895
DGAT2	w15862_s_at	diacylglycerol O-acyltransferase 2	0.0200125	-2.10627	0.743496	-1.07405	0.02569	-1.96117	910.624	437.782	828.304
PAH	X51942_s_at	phenylalanine hydroxylase	0.0201577	-2.98413	0.0853717	-1.27948	0.05479	-2.33209	2447.75	923.273	1917.29
	ET61833_f_at		0.0201702	8.40304	0.376437	1.48671	0.04975	5.652	56.0231	667.028	89.3015
CXCL1	j04596_s_at	chemokine (C-X-C motif) ligand 1	0.0207689	14.8041	0.0512705	2.36072	0.076	6.271	1.17158	31.876	2.86356
TGFBI	L19932_s_at	transforming growth factor, beta induced	0.020884	2.76599	0.927575	-1.01832	0.02693	2.817	41.846	126.675	42.3788
HMOX1	m33203_s_at	heme oxygenase (decycling) 1	0.0209665	2.50284	0.376708	1.17762	0.04975	2.125	57.142	156.641	68.0184
GUCA2A	u60528_s_at	guanylate cyclase activator 2a (guanylin)	0.0210745	2.72777	0.536231	1.32868	0.116	2.053	26.8124	71.1254	39.308
PCK1	Msa.29321.0_s_at	phosphoenolpyruvate carboxykinase 1, cytosolic	0.0210792	-3.29888	0.889931	-1.02357	0.03217	-3.22269	3125.68	1097.27	3093.8
GAS1	X65128_s_at	growth arrest specific 1	0.0212742	-2.45202	0.413017	-1.26299	0.01566	-1.94137	269.112	108.288	211.815
UNK_ET63481	ET63481_s_at	99 X 100----/gene=Mep1a /title=Meprin 1 alpha, mRNA (cDNA clone MGC:18415 IMAGE:4241252) /confidence=0.917721518987342 /members={BF789229 BG970412 R.C.AI931948 AW045130 AI786869 AW045148 BY006606 BG969850 BB846664 BF788048 BF780132 BF784994}	0.0214279	-3.15998	0.0578169	-1.35515	0.06573	-2.33209	973.01	347.052	717.519
ACAS2L	aa529960_s_at	acyl-CoA synthetase short-chain family member 1	0.0214468	-2.4879	0.00545658	-1.60304	0.1643	-1.55207	556.279	243.495	347.423
WT1	Msa.1292.0_at	Wilms tumor homolog	0.021458	-2.03559	0.125709	-1.45943	0.03414	-1.3947	165.908	80.4773	112.672
CORO1A	aa174982_s_at	coronin, actin binding protein 1A	0.0215356	3.36482	0.676839	1.13056	0.04008	2.976	30.0403	113.803	36.4209
PIRA6	U96687_f_at	paired-Ig-like receptor A6	0.0215356	9.60228	0.0181658	2.60335	0.1175	3.688	4.98031	88.0022	13.1891
SNRPD1	M58558_s_at	small nuclear ribonucleoprotein D1	0.021723	2.18753	0.522953	-1.2278	0.01669	2.686	53.7997	118.091	45.2673
FGF1	u67610_s_at	fibroblast growth factor 1	0.0220806	-2.09893	0.862211	-1.02863	0.03554	-2.0404	106.449	54.1886	104.277
CNN2	aa537309_s_at	Calponin 2	0.0222297	-2.14402	0.0738931	-1.70098	0.2061	-1.2604	25.5407	11.7351	15.0947
H2-DMA	x62742_s_at	histocompatibility 2, class II, locus DMa	0.0224089	4.37051	0.19538	-1.74721	8.83e-06	7.636	61.653	253.555	33.2525
UNK_ET63137	ET63137_s_at	98 X 92----/gene=Nfia /title=Nuclear factor I/A (Nfia), mRNA /confidence=0.933675852405418 /members={Y07691 CF536859 BB503946 BB026989 BB485210}	0.0224572	-7.20323	0.0156511	-2.86517	0.1932	-2.51383	82.3531	14.8723	29.0479
HSPB1	Msa.3437.0_f_at	heat shock protein 1	0.0226133	3.14776	0.736791	1.08535	0.03895	2.9	82.7619	300.857	92.6563
	ET61908_f_at		0.0226525	17.1241	0.327064	2.8424	0.05906	6.024	17.3654	233.346	55.8389
NR4A1	x16995_s_at	nuclear receptor subfamily 4, group A, member 1	0.0227904	2.17106	0.922386	1.03753	0.06449	2.093	79.6808	179.546	88.1198
D7RP2E	x04097_s_at	nudix (nucleoside diphosphate linked moiety X)-type motif 19	0.0229008	-3.06344	0.391529	-1.12996	0.04088	-2.71076	810.968	303.298	728.206
TGTP	l38444_s_at	T-cell specific GTPase	0.0232719	3.14811	0.248744	-1.45405	0.01727	4.578	26.2815	94.3388	19.4493
MS4A1	M62541_s_at	membrane-spanning 4-domains, subfamily A, member 1	0.0233042	4.44858	0.355403	1.67289	0.1233	2.659	5.04356	25.5873	9.60895
KRT2-8	d90360_s_at	keratin 8 /// similar to Keratin, type II cytoskeletal 8 (Cytokeratin 8) (Cytokeratin endo A) /// similar to Keratin, type II cytoskeletal 8 (Cytokeratin-8) (CK-8) (Keratin-8) (K8) (Cytokeratin endo A)	0.0233746	2.1842	0.0144404	1.22937	0.06803	1.777	141.813	332.961	174.426
THRSP	X95279_s_at	thyroid hormone responsive SPOT14 homolog (Rattus)	0.0234661	-4.79238	0.249034	-1.60046	0.09326	-2.99401	64.5618	16.9947	44.9544
SERPINF2	Z36774_s_at	serine (or cysteine) peptidase inhibitor, clade F, member 2	0.0234868	-2.45056	0.602916	-1.07963	0.04229	-2.26963	285.607	126.024	266.261
GLIPR2	aa289661_s_at	GLI pathogenesis-related 2	0.0237437	2.24414	0.0795336	1.72026	0.1335	1.305	20.2639	44.592	34.6766
LYPLA1	aa243951_s_at	lysophospholipase 1	0.0238097	-2.1792	0.165167	-1.1566	0.05497	-1.8843	408.251	200.883	354.292
CD53	Msa.2034.0_s_at	CD53 antigen	0.0239143	6.66214	0.652484	1.35301	0.01824	4.924	10.9075	66.2265	14.9751
REPIN1	w75846_at	Replication initiator 1	0.0239143	-3.48441	0.0642462	-1.83709	0.1851	-1.89681	118.692	39.4535	67.7961
RAC2	X53247_s_at	RAS-related C3 botulinum substrate 2	0.023925	3.53229	0.0354707	1.3058	0.05641	2.705	154.031	620.827	202.644
FBP3	aa276043_s_at	fructose bisphosphatase 1	0.0240733	-2.59844	0.0134194	-1.30426	0.07234	-1.99243	3129.62	1325.3	2402.27
BCL2A1A	L16462_s_at	B-cell leukemia/lymphoma 2 related protein A1a /// B-cell leukemia/lymphoma 2 related protein A1b /// B-cell leukemia/lymphoma 2 related protein A1c /// B-cell leukemia/lymphoma 2 related protein A1d	0.0244377	4.73319	0.378677	1.26545	0.05021	3.74	17.3338	99.2231	22.7731
TIMP1	v00755_s_at	tissue inhibitor of metalloproteinase 1	0.0253732	3.40867	0.163997	-1.59175	0.01696	5.426	28.6588	117.348	19.1238
CD36	Msa.1336.0_f_at	CD36 antigen	0.0257232	-2.19153	0.345056	-1.24796	0.06567	-1.75623	307.083	145.847	242.613
REN2	j00621_s_at	renin 1 structural /// renin 2 tandem duplication of Ren1	0.0258631	-8.58232	0.0156585	-2.85442	0.172	-3.00661	428.646	74.1401	149.431
HSPA9A	Msa.6667.0_f_at	heat shock protein 9A	0.025946	-2.04743	0.0379734	-1.403	0.1702	-1.45943	859.316	445.622	613.695
MEP1B	L15193_s_at	meprin 1 beta	0.0259864	-8.14109	0.0059424	-2.04229	0.09493	-3.98565	1129.36	214.338	553.801
PEA15	Msa.2867.0_s_at	phosphoprotein enriched in astrocytes 15	0.0261805	2.52698	0.109225	1.16311	0.05669	2.173	119.943	336.714	139.369
	ET61732_f_at		0.0263229	7.20656	0.227174	2.17535	0.01545	3.313	14.0085	91.2884	29.2925
	ET61909_f_at		0.0267018	27.7226	0.259009	4.23949	0.07062	6.539	8.44538	172.692	30.4445
EMR1	x93328_s_at	EGF-like module containing, mucin-like, hormone receptor-like sequence 1	0.0269893	3.91277	0.801086	-1.15019	0.02747	4.5	11.9628	49.7354	11.3248
UNK_AA071736	Msa.28427.0_f_at	oxysterol binding protein-like 1A	0.0273116	-2.18238	0.812572	-1.06156	0.041	-2.05592	62.1532	29.9985	58.7276
KRT2-8	Msa.11.0_s_at	keratin 8	0.0279167	2.16901	0.981266	0.997115	0.04123	2.175	255.046	598.5	253.774
PTPRB	Msa.2465.0_at	protein tyrosine phosphatase, receptor type, B	0.0279167	-2.74906	0.0282761	-3.34021	0.7011	1.215	63.0669	25.4483	21.0622
UNK_AA104744	Msa.31545.0_s_at	mitogen activated protein kinase 1	0.0279167	2.41951	0.782172	-1.06491	0.03257	2.577	62.7649	166.93	61.1508
EDN1	d70842_s_at	endothelin 1	0.0279635	4.48652	0.130322	2.48957	0.07839	1.802	10.5841	45.8939	24.7063
ABAT	aa272187_s_at	4-aminobutyrate aminotransferase	0.0280433	-2.48351	0.634959	-1.03627	0.04088	-2.39636	358.537	159.59	348.014
	ET61739_f_at		0.0280491	10.0313	0.199198	2.98034	0.0311	3.366	14.8758	123.411	35.0157
KL	AB005141_at	klotho	0.0281033	-2.8191	0.795979	1.03449	0.03795	-2.9163	1444.05	584.116	1496.29
PDE1A	Msa.2788.0_s_at	phosphodiesterase 1A, calmodulin-dependent	0.0282313	-5.38172	0.0117927	-2.52552	0.2263	-2.13083	88.6309	22.01	36.5698
PDXK	c79668_rc_at	pyridoxal (pyridoxine, vitamin B6) kinase	0.0283754	-4.34859	0.127187	-2.61793	0.2597	-1.66113	29.7462	6.66776	12.1894
UNK_ET63125	ET63125_f_at	96 X 87----/gene= /title= /confidence=1 /members={U20060 M33558 AY182675 AJ833621 L18940 U60457 L48664 AY229961 L48677 AJ277214 X12399 AY877960}	0.0285902	9.21748	0.271798	2.6093	0.0749	3.533	9.27551	75.3275	26.4739
RAC2	Msa.30443.0_s_at	RAS-related C3 botulinum substrate 2	0.0286599	5.7058	0.727035	1.27864	0.05189	4.462	5.92153	35.5415	8.53139
UNK_W51025	Msa.11824.0_f_at	ATPase, Na+/K+ transporting, alpha 1 polypeptide	0.0286726	-2.02921	0.827156	-1.04038	0.04562	-1.95046	2255.49	1182.55	2221.61
NPN3	Msa.2517.0_s_at	sulfiredoxin 1 homolog (S. cerevisiae)	0.0287559	3.63972	0.910996	-1.07049	0.02641	3.896	9.17112	33.8578	9.48783
MT2	K02236_f_at	metallothionein 2	0.0291616	4.26896	0.607476	1.12505	0.05254	3.794	254.442	1427.71	282.245
	ET62015_f_at		0.0296969	4.46157	0.334101	1.67988	0.02747	2.656	41.4497	178.737	64.6259
IFITM3	w12941_s_at	interferon induced transmembrane protein 3	0.0297448	2.25424	0.139207	-1.27465	0.02167	2.873	315.363	769.492	251.797
UNK_AA104688	Msa.31532.0_s_at	amiloride binding protein 1 (amine oxidase, copper-containing)	0.0298019	3.33414	0.401955	1.12112	0.04985	2.974	44.6864	186.173	50.7749
HSD3B6	AF031170_s_at	hydroxy-delta-5-steroid dehydrogenase, 3 beta- and steroid delta-isomerase 2 /// hydroxy-delta-5-steroid dehydrogenase, 3 beta- and steroid delta-isomerase 3 /// hydroxy-delta-5-steroid dehydrogenase, 3 beta- and steroid delta-isomerase 6	0.0299342	-2.03959	0.502488	-1.18353	0.03293	-1.72325	105.16	51.831	87.2109
LGALS1	Msa.683.0_f_at	lectin, galactose binding, soluble 1	0.0310425	2.33127	0.440012	-1.20474	0.02699	2.809	309.49	796.06	263.003
GHR	Msa.27462.0_s_at	growth hormone receptor	0.0312967	-2.17448	0.237982	-1.1331	0.06228	-1.91902	1249.33	623.344	1111.12
HCLS1	x84797_s_at	hematopoietic cell specific Lyn substrate 1	0.0318859	2.53507	0.158056	1.34082	0.1121	1.891	35.3177	98.1898	47.3138
HPD	d29987_s_at	4-hydroxyphenylpyruvic acid dioxygenase	0.0318859	-8.10108	0.0214938	1.78927	0.0269	-14.4949	440.829	85.5077	809.658
	ET61838_f_at		0.0318859	4.48131	0.31864	1.84716	0.07706	2.426	26.7838	114.878	50.506
HCK	j03023_s_at	hemopoietic cell kinase	0.031886	2.44853	0.0814004	1.6314	0.2839	1.501	22.4209	59.7384	37.8318
HSPB1	Msa.19821.0_f_at	Heat shock protein 1	0.0319946	2.00953	0.0829474	1.33733	0.1641	1.503	60.733	130.129	82.5291
PCK1	Msa.4425.0_s_at	phosphoenolpyruvate carboxykinase 1, cytosolic	0.0320018	-2.26608	0.988941	1.0011	0.04332	-2.2686	3362.92	1612.39	3378.58
ABP1	Msa.31708.0_s_at	amiloride binding protein 1 (amine oxidase, copper-containing)	0.0320204	3.16147	0.836903	1.09301	0.06025	2.892	49.8778	192.84	58.9872
DBP	U29762_s_at	D site albumin promoter binding protein	0.0321892	-3.67994	0.0059424	-1.52912	0.1092	-2.40674	425.692	139.105	278.906
CCL5	u02298_s_at	chemokine (C-C motif) ligand 5	0.0325497	7.8384	0.884644	1.05253	0.04827	7.447	6.89351	85.2809	7.30535
RAB5A	Msa.23303.0_s_at	RAB5A, member RAS oncogene family	0.0326302	-2.16364	0.162637	-1.46331	0.01459	-1.47863	121.825	54.9908	81.7485
CP	Msa.3025.0_s_at	ceruloplasmin	0.0327491	4.18919	0.0731544	1.33066	0.07605	3.148	167.118	930.867	221.919
	ET61660_f_at		0.0327558	5.40382	0.589815	1.32277	0.0787	4.085	49.6142	369.957	75.0384
PTPRD	AA710100_at	protein tyrosine phosphatase, receptor type, D	0.0327943	-2.24773	0.152735	-1.44741	0.1794	-1.55304	185.745	88.4449	127.943
SLC2A5	Msa.30067.0_s_at	solute carrier family 2 (facilitated glucose transporter), member 5	0.0328047	-5.26299	0.375016	-1.11748	0.05242	-4.71032	263.187	69.4748	236.651
D10ERTD438E	aa290462_g_at	DNA segment, Chr 10, ERATO Doi 438, expressed	0.0329511	-2.1579	0.125197	-1.22975	0.09005	-1.75469	386.773	195.272	319.074
CD52	m55561_s_at	CD52 antigen	0.0331231	4.88985	0.143562	2.50062	0.0311	1.955	41.978	188.886	97.1968
CXCL12	l12030_s_at	chemokine (C-X-C motif) ligand 12	0.0331231	-2.33595	0.218274	-1.08706	0.05875	-2.14869	207.673	98.1788	190.863
	ET61749_f_at		0.0334334	8.35534	0.438359	1.90697	0.0367	4.381	14.5567	109.441	26.5632
UNK_C77421	C77421_rc_f_at	RIKEN cDNA E430024C06 gene	0.0335009	2.1293	0.191056	1.12231	0.06828	1.897	489.787	1132.66	549.628
USP42	aa517845_rc_at	ubiquitin specific peptidase 42	0.0335009	2.45648	0.0320056	3.29808	0.08983	-1.34264	13.9486	33.1751	44.3299
ACAS2L	Msa.39289.0_s_at	acyl-CoA synthetase short-chain family member 1	0.0335154	-4.7203	0.0313206	-1.50648	0.0901	-3.13381	405.234	112.983	273.595
COL1A1	u08020_f_at	procollagen, type I, alpha 1	0.0335154	2.08732	0.297307	-1.32892	0.02404	2.774	57.9271	130.826	45.4302
UNK_ET61809	ET61809_i_at	No annotation	0.0336584	3.7402	0.033359	4.89447	0.6242	-1.30856	9.3812	36.3505	49.4462
CLDN4	AB000713_g_at	claudin 4	0.033937	2.18241	0.979702	1.00437	0.04552	2.173	141.329	339.656	143.902
PSMB10	d85561_s_at	proteasome (prosome, macropain) subunit, beta type 10	0.0343357	3.66994	0.249198	-1.81265	0.007264	6.652	26.8152	98.3204	13.5236
UNK_AA250357	aa250357_at	Transcribed locus	0.0343713	-3.7756	0.0554096	-1.73138	0.1648	-2.18055	148.885	49.8635	85.9178
PIRB	u96689_s_at	leukocyte immunoglobulin-like receptor, subfamily B (with TM and ITIM domains), member 3 /// hypothetical LOC619608	0.0346416	3.62016	0.469329	1.4659	0.0566	2.47	19.6835	70.595	29.0956
CYP2D26	aa271113_s_at	cytochrome P450, family 2, subfamily d, polypeptide 26	0.0347488	-2.81888	0.995169	1.00058	0.04655	-2.82087	1475.65	609.276	1484.19
JMJD1B	Z31272_f_at	RIKEN cDNA 2810407C02 gene	0.0349536	-2.54252	0.222705	-1.54252	0.01566	-1.64826	969.8	368.703	601.425
UNK_AA144904	Msa.38858.0_s_at	RIKEN cDNA 9030612M13 gene	0.0353712	-3.0727	0.266324	-1.2573	0.08232	-2.44379	106.537	42.4729	86.3697
UHMK1	aa122947_s_at	U2AF homology motif (UHM) kinase 1	0.0354184	-2.17758	0.388286	-1.28556	0.07239	-1.69377	77.0558	36.0167	59.0768
1810014L12RIK	w34845_s_at	transmembrane protein 97	0.0362473	-2.43892	0.552086	-1.5361	0.5364	-1.58781	57.4811	26.1065	54.3676
CEACAM2	X76085_at	CEA-related cell adhesion molecule 2	0.0371702	-2.1915	0.219696	-1.26975	0.1278	-1.72592	278.791	139.849	225.151
1810035L17RIK	aa268084_s_at	RIKEN cDNA 1810035L17 gene	0.0371711	2.10121	0.613035	1.18216	0.06543	1.777	71.3097	149.732	85.4626
UNK_W21013	Msa.7648.0_s_at	CD99 antigen	0.0371711	2.37864	0.49451	1.20062	0.07455	1.981	193.965	495.927	227.517
ASS1	M31690_f_at	argininosuccinate synthetase 1	0.0374196	-3.69519	0.450893	-1.08335	0.05664	-3.41064	2704.64	936.401	2516.38
FN1	M18194_f_at	fibronectin 1	0.0380374	2.10225	0.0178599	-1.85818	0.01135	3.906	103.27	238.229	57.0481
2210023C10RIK	Msa.15183.0_s_at	tyrosyl-tRNA synthetase 2 (mitochondrial)	0.0380381	-3.10866	0.223498	-1.96927	0.4754	-1.57853	45.8612	18.1998	28.5831
PTPRD	D13903_s_at	protein tyrosine phosphatase, receptor type, D	0.0380381	-2.12654	0.361544	-1.21716	0.1064	-1.74703	119.339	59.5859	98.2603
BC031140	Msa.28114.0_s_at	acyl-CoA synthetase medium-chain family member 2	0.0388315	-4.32632	0.00868488	-1.6069	0.1267	-2.69251	2235.44	676.278	1391.73
EGF	v00741_s_at	epidermal growth factor	0.0388315	-3.77742	0.694909	1.06181	0.0456	-4.01123	3160.46	1079.69	3413.81
CCR5	d83648_s_at	chemokine (C-C motif) receptor 5	0.0393228	6.05578	0.867046	1.13878	0.03841	5.318	5.90115	36.6303	6.59873
DBT	L42996_s_at	dihydrolipoamide branched chain transacylase E2	0.0395955	-2.26649	0.0905124	-1.39252	0.1787	-1.6276	45.7532	22.4551	33.6414
ASS1	Msa.453.0_f_at	argininosuccinate synthetase 1	0.0410395	-4.30826	0.300049	-1.12859	0.06634	-3.81679	4057.04	1307.2	3596.6
GALC	aa068891_at	Galactosylceramidase	0.0418235	-2.24372	0.201435	-1.57426	0.1681	-1.42531	66.8574	29.8376	41.7905
KRT1-19	m28698_s_at	keratin 19	0.0424113	5.04006	0.89279	-1.10413	0.04035	5.565	12.6329	80.8506	12.328
CDKN1A	u09507_f_at	cyclin-dependent kinase inhibitor 1A (P21)	0.0432029	2.34773	0.84259	1.07245	0.09204	2.189	31.1711	82.3334	36.5276
CLPX	Msa.3945.0_s_at	Caseinolytic peptidase X (E.coli)	0.0434746	-2.78637	0.712573	-1.15166	0.04975	-2.41955	57.418	21.5873	47.5292
DNASE1	U00478_s_at	deoxyribonuclease I	0.0441101	-2.05655	0.7176	1.08544	0.04052	-2.23214	71.9337	37.7411	78.2542
FKBP5	u36220_s_at	FK506 binding protein 5	0.0448298	2.34202	0.0374949	1.8232	0.4921	1.285	59.6554	160.048	108.138
MPEG1	Msa.1600.0_s_at	macrophage expressed gene 1 /// similar to macrophage expressed gene 1	0.0448298	2.91845	0.0719835	-1.48944	0.02747	4.347	45.7292	154.2	31.5534
	ET63093_f_at		0.0448423	2.49529	0.784648	1.12192	0.04204	2.224	58.6299	146.846	65.1638
1300006N24RIK	aa615054_at	RIKEN cDNA B230118G17 gene	0.0465335	2.39315	0.13395	2.07349	0.7959	1.154	7.37908	20.489	19.1232
CCL2	m19681_s_at	chemokine (C-C motif) ligand 2	0.0466398	8.63638	0.468756	1.86121	0.0309	4.64	5.91837	41.6538	11.0356
FBN1	l29454_s_at	fibrillin 1	0.0466695	2.39039	0.214038	-1.68423	0.02621	4.026	48.3534	132.704	32.1326
	ET61976_f_at		0.0471873	5.28865	0.849607	1.18307	0.04905	4.47	17.2481	89.1212	22.7183
ARG2	af032466_s_at	arginase type II	0.0478149	2.18659	0.715175	1.02969	0.06657	2.124	73.0318	178.306	75.3175
MAFB	L36435_s_at	v-maf musculoaponeurotic fibrosarcoma oncogene family, protein B (avian)	0.0482271	2.10089	0.123668	1.90472	0.8137	1.103	1.60088	3.47844	3.3124
BC026682	c79821_rc_at	cDNA sequence BC026682	0.0483727	-3.09154	0.0437678	-1.37213	0.1323	-2.25327	282.378	112.756	205.106
ANGPTL4	aa059883_s_at	angiopoietin-like 4	0.0486635	2.15784	0.211817	1.53892	0.2746	1.402	56.1525	125.532	86.1645
D10ERTD438E	aa290462_at	DNA segment, Chr 10, ERATO Doi 438, expressed	0.049071	-2.35504	0.0701735	-1.39383	0.1854	-1.68976	148.735	72.4123	108.964
PVALB	x67141_g_at	parvalbumin	0.0491883	-2.05715	0.593783	1.13575	0.03625	-2.33645	102.056	52.5201	114.584
UBE2R2	Msa.5840.0_s_at	ubiquitin-conjugating enzyme E2R 2	0.0496357	-2.41853	0.838524	-1.11807	0.1844	-2.1631	68.3976	31.4544	70.0464
