# Supplementary material for: Mapping similarities in mTOR pathway perturbations in mouse lupus nephritis models and human lupus nephritis
Source: Arthritis Res Ther. 2008 Nov 3;10(6):R127. doi: 10.1186/ar2541 (PMC2656226; doi:10.1186/ar2541)
Supplement: Additional file 4 — An excel file containing a table that gives the information from Figure 11. [file ar2541-S4.xls]

## Sheet: Sheet1
Gene Set	Name	Description
Lower right : Lupus Nephritis	ACADM	acyl-Coenzyme A dehydrogenase, C-4 to C-12 straight chain
Lower right : Lupus Nephritis	ARHGDIB	Rho GDP dissociation inhibitor (GDI) beta
Lower right : Lupus Nephritis	ASNS	asparagine synthetase
Lower right : Lupus Nephritis	ASS1	argininosuccinate synthetase 1
Lower right : Lupus Nephritis	ATP1A1	ATPase, Na+/K+ transporting, alpha 1 polypeptide
Lower right : Lupus Nephritis	B2M	beta-2-microglobulin
Lower right : Lupus Nephritis	BCKDHA	branched chain keto acid dehydrogenase E1, alpha polypeptide
Lower right : Lupus Nephritis	CCR5	chemokine (C-C motif) receptor 5
Lower right : Lupus Nephritis	CDC2	cell division cycle 2, G1 to S and G2 to M
Lower right : Lupus Nephritis	CDKN1A	cyclin-dependent kinase inhibitor 1A (p21, Cip1)
Lower right : Lupus Nephritis	CFLAR	CASP8 and FADD-like apoptosis regulator
Lower right : Lupus Nephritis	COL1A1	collagen, type I, alpha 1
Lower right : Lupus Nephritis	CTGF	connective tissue growth factor
Lower right : Lupus Nephritis	EGR1	early growth response 1
Lower right : Lupus Nephritis	EIF4EBP2	eukaryotic translation initiation factor 4E binding protein 2
Lower right : Lupus Nephritis	FASN	fatty acid synthase
Lower right : Lupus Nephritis	FN1	fibronectin 1
Lower right : Lupus Nephritis	FOS	v-fos FBJ murine osteosarcoma viral oncogene homolog
Lower right : Lupus Nephritis	GPD1	glycerol-3-phosphate dehydrogenase 1 (soluble)
Lower right : Lupus Nephritis	GPHN	gephyrin
Lower right : Lupus Nephritis	HMOX1	heme oxygenase (decycling) 1
Lower right : Lupus Nephritis	HSPD1	heat shock 60kDa protein 1 (chaperonin)
Lower right : Lupus Nephritis	ICAM1	intercellular adhesion molecule 1 (CD54), human rhinovirus receptor
Lower right : Lupus Nephritis	IGFBP1	insulin-like growth factor binding protein 1
Lower right : Lupus Nephritis	MAPK1	mitogen-activated protein kinase 1
Lower right : Lupus Nephritis	MMP14	matrix metallopeptidase 14 (membrane-inserted)
Lower right : Lupus Nephritis	PGK1	phosphoglycerate kinase 1
Lower right : Lupus Nephritis	SFN	stratifin
Lower right : Lupus Nephritis	SLC2A4	solute carrier family 2 (facilitated glucose transporter), member 4
Lower right : Lupus Nephritis	STAT3	signal transducer and activator of transcription 3 (acute-phase response factor)
Lower right : Lupus Nephritis	UCP2	uncoupling protein 2 (mitochondrial, proton carrier)
Lower right : Lupus Nephritis	VEGFA	vascular endothelial growth factor A
Upper right : rapalog-mTOR pathway	everolimus
Upper right : rapalog-mTOR pathway	sirolimus
Upper right : rapalog-mTOR pathway	temsirolimus
Upper right : rapalog-mTOR pathway	AKT1	v-akt murine thymoma viral oncogene homolog 1
Upper right : rapalog-mTOR pathway	AKT2	v-akt murine thymoma viral oncogene homolog 2
Upper right : rapalog-mTOR pathway	AKT3	v-akt murine thymoma viral oncogene homolog 3 (protein kinase B, gamma)
Upper right : rapalog-mTOR pathway	AMPK	AMP Kinase
Upper right : rapalog-mTOR pathway	AVO3	rapamycin-insensitive companion of mTOR
Upper right : rapalog-mTOR pathway	FKBP10	FK506 binding protein 10, 65 kDa
Upper right : rapalog-mTOR pathway	FKBP10 PREDICTED	FK506 binding protein 10 (predicted)
Upper right : rapalog-mTOR pathway	FKBP11	FK506 binding protein 11, 19 kDa
Upper right : rapalog-mTOR pathway	FKBP14	FK506 binding protein 14, 22 kDa
Upper right : rapalog-mTOR pathway	FKBP15	FK506 binding protein 15, 133kDa
Upper right : rapalog-mTOR pathway	FKBP1A	FK506 binding protein 1A, 12kDa
Upper right : rapalog-mTOR pathway	FKBP1B	FK506 binding protein 1B, 12.6 kDa
Upper right : rapalog-mTOR pathway	FKBP2	FK506 binding protein 2, 13kDa
Upper right : rapalog-mTOR pathway	FKBP3	FK506 binding protein 3, 25kDa
Upper right : rapalog-mTOR pathway	FKBP4	FK506 binding protein 4, 59kDa
Upper right : rapalog-mTOR pathway	FKBP5	FK506 binding protein 5
Upper right : rapalog-mTOR pathway	FKBP6	FK506 binding protein 6, 36kDa
Upper right : rapalog-mTOR pathway	FKBP7	FK506 binding protein 7
Upper right : rapalog-mTOR pathway	FKBP8	FK506 binding protein 8, 38kDa
Upper right : rapalog-mTOR pathway	FKBP9	FK506 binding protein 9, 63 kDa
Upper right : rapalog-mTOR pathway	FKBP9L	FK506 binding protein 9-like
Upper right : rapalog-mTOR pathway	FRAP1	FK506 binding protein 12-rapamycin associated protein 1
Upper right : rapalog-mTOR pathway	GBL	G protein beta subunit-like
Upper right : rapalog-mTOR pathway	RAPTOR	raptor
Upper right : rapalog-mTOR pathway	RHEB	Ras homolog enriched in brain
Upper right : rapalog-mTOR pathway	RPS6KA1	ribosomal protein S6 kinase, 90kDa, polypeptide 1
Upper right : rapalog-mTOR pathway	RPS6KB1	ribosomal protein S6 kinase, 70kDa, polypeptide 1
Upper right : rapalog-mTOR pathway	TSC1	tuberous sclerosis 1
Upper right : rapalog-mTOR pathway	TSC2	tuberous sclerosis 2
Left : Lupus genes	ACE	angiotensin I converting enzyme (peptidyl-dipeptidase A) 1
Left : Lupus genes	ADA	adenosine deaminase
Left : Lupus genes	ADAR	adenosine deaminase, RNA-specific
Left : Lupus genes	AGT	angiotensinogen (serpin peptidase inhibitor, clade A, member 8)
Left : Lupus genes	AGTR1	angiotensin II receptor, type 1
Left : Lupus genes	APCS	amyloid P component, serum
Left : Lupus genes	APOD	apolipoprotein D
Left : Lupus genes	BAX	BCL2-associated X protein
Left : Lupus genes	BCL2	B-cell CLL/lymphoma 2
Left : Lupus genes	BCL2L1	BCL2-like 1
Left : Lupus genes	BCL2L11	BCL2-like 11 (apoptosis facilitator)
Left : Lupus genes	BTNL2	butyrophilin-like 2 (MHC class II associated)
Left : Lupus genes	C2	complement component 2
Left : Lupus genes	C4A	complement component 4A (Rodgers blood group)
Left : Lupus genes	CAMK4	calcium/calmodulin-dependent protein kinase IV
Left : Lupus genes	CASP3	caspase 3, apoptosis-related cysteine peptidase
Left : Lupus genes	CCL17	chemokine (C-C motif) ligand 17
Left : Lupus genes	CCL2	chemokine (C-C motif) ligand 2
Left : Lupus genes	CCND3	cyclin D3
Left : Lupus genes	CCR4	chemokine (C-C motif) receptor 4
Left : Lupus genes	CCR7	chemokine (C-C motif) receptor 7
Left : Lupus genes	CD19	CD19 molecule
Left : Lupus genes	CD1D	CD1d molecule
Left : Lupus genes	CD22	CD22 molecule
Left : Lupus genes	CD226	CD226 molecule
Left : Lupus genes	CD247	CD247 molecule
Left : Lupus genes	CD27	CD27 molecule
Left : Lupus genes	CD38	CD38 molecule
Left : Lupus genes	CD40	CD40 molecule, TNF receptor superfamily member 5
Left : Lupus genes	CD40LG	CD40 ligand (TNF superfamily, member 5, hyper-IgM syndrome)
Left : Lupus genes	CD69	CD69 molecule
Left : Lupus genes	CD70	CD70 molecule
Left : Lupus genes	CDA	cytidine deaminase
Left : Lupus genes	CDK2	cyclin-dependent kinase 2
Left : Lupus genes	CDKN1B	cyclin-dependent kinase inhibitor 1B (p27, Kip1)
Left : Lupus genes	CLU	clusterin
Left : Lupus genes	CR1	complement component (3b/4b) receptor 1 (Knops blood group)
Left : Lupus genes	CR2	complement component (3d/Epstein Barr virus) receptor 2
Left : Lupus genes	CREM	cAMP responsive element modulator
Left : Lupus genes	CSF2	colony stimulating factor 2 (granulocyte-macrophage)
Left : Lupus genes	CTLA4	cytotoxic T-lymphocyte-associated protein 4
Left : Lupus genes	CX3CL1	chemokine (C-X3-C motif) ligand 1
Left : Lupus genes	CXCR4	chemokine (C-X-C motif) receptor 4
Left : Lupus genes	CYP1A1	cytochrome P450, family 1, subfamily A, polypeptide 1
Left : Lupus genes	DUSP1	dual specificity phosphatase 1
Left : Lupus genes	EFNA2	ephrin-A2
Left : Lupus genes	EGFR	epidermal growth factor receptor (erythroblastic leukemia viral (v-erb-b) oncogene homolog, avian)
Left : Lupus genes	ESR1	estrogen receptor 1
Left : Lupus genes	FAS	Fas (TNF receptor superfamily, member 6)
Left : Lupus genes	FASLG	Fas ligand (TNF superfamily, member 6)
Left : Lupus genes	FCGR1A	Fc fragment of IgG, high affinity Ia, receptor (CD64)
Left : Lupus genes	FCGR2B	Fc fragment of IgG, low affinity IIb, receptor (CD32)
Left : Lupus genes	FCGR3A	Fc fragment of IgG, low affinity IIIa, receptor (CD16a)
Left : Lupus genes	FCGR3B	Fc fragment of IgG, low affinity IIIb, receptor (CD16b)
Left : Lupus genes	FCRL3	Fc receptor-like 3
Left : Lupus genes	FLT1	fms-related tyrosine kinase 1 (vascular endothelial growth factor/vascular permeability factor receptor)
Left : Lupus genes	FSHB	follicle stimulating hormone, beta polypeptide
Left : Lupus genes	FYN	FYN oncogene related to SRC, FGR, YES
Left : Lupus genes	GNRH1	gonadotropin-releasing hormone 1 (luteinizing-releasing hormone)
Left : Lupus genes	HGF	hepatocyte growth factor (hepapoietin A; scatter factor)
Left : Lupus genes	HLA-B	major histocompatibility complex, class I, B
Left : Lupus genes	HLA-DQB1	major histocompatibility complex, class II, DQ beta 1
Left : Lupus genes	ICOSLG	inducible T-cell co-stimulator ligand
Left : Lupus genes	IFNA1	interferon, alpha 1
Left : Lupus genes	IFNG	interferon, gamma
Left : Lupus genes	IL10	interleukin 10
Left : Lupus genes	IL12A	interleukin 12A (natural killer cell stimulatory factor 1, cytotoxic lymphocyte maturation factor 1, p35)
Left : Lupus genes	IL13	interleukin 13
Left : Lupus genes	IL16	interleukin 16 (lymphocyte chemoattractant factor)
Left : Lupus genes	IL18	interleukin 18 (interferon-gamma-inducing factor)
Left : Lupus genes	IL1A	interleukin 1, alpha
Left : Lupus genes	IL1B	interleukin 1, beta
Left : Lupus genes	IL2	interleukin 2
Left : Lupus genes	IL2RA	interleukin 2 receptor, alpha
Left : Lupus genes	IL4	interleukin 4
Left : Lupus genes	IL6	interleukin 6 (interferon, beta 2)
Left : Lupus genes	IL8	interleukin 8
Left : Lupus genes	KDR	kinase insert domain receptor (a type III receptor tyrosine kinase)
Left : Lupus genes	LCK	lymphocyte-specific protein tyrosine kinase
Left : Lupus genes	LHB	luteinizing hormone beta polypeptide
Left : Lupus genes	LTK	leukocyte receptor tyrosine kinase
Left : Lupus genes	LYN	v-yes-1 Yamaguchi sarcoma viral related oncogene homolog
Left : Lupus genes	MBL2	mannose-binding lectin (protein C) 2, soluble (opsonic defect)
Left : Lupus genes	MICA	MHC class I polypeptide-related sequence A
Left : Lupus genes	MIF	macrophage migration inhibitory factor (glycosylation-inhibiting factor)
Left : Lupus genes	MMP9	matrix metallopeptidase 9 (gelatinase B, 92kDa gelatinase, 92kDa type IV collagenase)
Left : Lupus genes	NAT1	N-acetyltransferase 1 (arylamine N-acetyltransferase)
Left : Lupus genes	NAT2	N-acetyltransferase 2 (arylamine N-acetyltransferase)
Left : Lupus genes	NGFB	nerve growth factor (beta polypeptide)
Left : Lupus genes	NOS1	nitric oxide synthase 1 (neuronal)
Left : Lupus genes	NOS3	nitric oxide synthase 3 (endothelial cell)
Left : Lupus genes	NR3C1	nuclear receptor subfamily 3, group C, member 1 (glucocorticoid receptor)
Left : Lupus genes	P2RX7	purinergic receptor P2X, ligand-gated ion channel, 7
Left : Lupus genes	P2RY12	purinergic receptor P2Y, G-protein coupled, 12
Left : Lupus genes	PARP1	poly (ADP-ribose) polymerase family, member 1
Left : Lupus genes	PDCD1	programmed cell death 1
Left : Lupus genes	PRKACA	protein kinase, cAMP-dependent, catalytic, alpha
Left : Lupus genes	PRKCA	protein kinase C, alpha
Left : Lupus genes	PRL	prolactin
Left : Lupus genes	PROCR	protein C receptor, endothelial (EPCR)
Left : Lupus genes	PTPN22	protein tyrosine phosphatase, non-receptor type 22 (lymphoid)
Left : Lupus genes	PTPRC	protein tyrosine phosphatase, receptor type, C
Left : Lupus genes	SELE	selectin E (endothelial adhesion molecule 1)
Left : Lupus genes	SELP	selectin P (granule membrane protein 140kDa, antigen CD62)
Left : Lupus genes	SERPINC1	serpin peptidase inhibitor, clade C (antithrombin), member 1
Left : Lupus genes	SH2D1A (includes EG:4068)	SH2 domain protein 1A, Duncan's disease (lymphoproliferative syndrome)
Left : Lupus genes	SIRPA	signal-regulatory protein alpha
Left : Lupus genes	SLEB1	systemic lupus erythematosus susceptibility 1
Left : Lupus genes	SOD2	superoxide dismutase 2, mitochondrial
Left : Lupus genes	SPARC	secreted protein, acidic, cysteine-rich (osteonectin)
Left : Lupus genes	ST6GAL1	ST6 beta-galactosamide alpha-2,6-sialyltranferase 1
Left : Lupus genes	TGFB1	transforming growth factor, beta 1
Left : Lupus genes	THBD	thrombomodulin
Left : Lupus genes	TLR5	toll-like receptor 5
Left : Lupus genes	TLR9	toll-like receptor 9
Left : Lupus genes	TNF	tumor necrosis factor (TNF superfamily, member 2)
Left : Lupus genes	TNFRSF13C	tumor necrosis factor receptor superfamily, member 13C
Left : Lupus genes	TNFRSF1B	tumor necrosis factor receptor superfamily, member 1B
Left : Lupus genes	TNFRSF8	tumor necrosis factor receptor superfamily, member 8
Left : Lupus genes	TNFRSF9	tumor necrosis factor receptor superfamily, member 9
Left : Lupus genes	TNFSF10	tumor necrosis factor (ligand) superfamily, member 10
Left : Lupus genes	TNFSF13B	tumor necrosis factor (ligand) superfamily, member 13b
Left : Lupus genes	VDR	vitamin D (1,25- dihydroxyvitamin D3) receptor
Left : Lupus genes	YAA	accelerated autoimmunity and lymphoproliferation transposition
Left : Lupus genes	YWHAB	tyrosine 3-monooxygenase/tryptophan 5-monooxygenase activation protein, beta polypeptide
Lower left : lupus nephritis genes	ANXA2	annexin A2
Lower left : lupus nephritis genes	APOE	apolipoprotein E
Lower left : lupus nephritis genes	C1QA	complement component 1, q subcomponent, A chain
Lower left : lupus nephritis genes	C3	complement component 3
Lower left : lupus nephritis genes	C4B	complement component 4B (Childo blood group)
Lower left : lupus nephritis genes	CCL5	chemokine (C-C motif) ligand 5
Lower left : lupus nephritis genes	CD72	CD72 molecule
Lower left : lupus nephritis genes	DNASE1	deoxyribonuclease I
Lower left : lupus nephritis genes	FCGR2A	Fc fragment of IgG, low affinity IIa, receptor (CD32)
Lower left : lupus nephritis genes	HLA-A	major histocompatibility complex, class I, A
Lower left : lupus nephritis genes	HLA-DMA	major histocompatibility complex, class II, DM alpha
Lower left : lupus nephritis genes	HLA-DMB	major histocompatibility complex, class II, DM beta
Lower left : lupus nephritis genes	HLA-DQA1	major histocompatibility complex, class II, DQ alpha 1
Lower left : lupus nephritis genes	HLA-DRB1	major histocompatibility complex, class II, DR beta 1
Lower left : lupus nephritis genes	IGH-1A	immunoglobulin heavy chain 1a (serum IgG2a)
Lower left : lupus nephritis genes	IL1RN	interleukin 1 receptor antagonist
Lower left : lupus nephritis genes	LCN2	lipocalin 2
Lower left : lupus nephritis genes	S100A6	S100 calcium binding protein A6
Lower left : lupus nephritis genes	SPP1	secreted phosphoprotein 1 (osteopontin, bone sialoprotein I, early T-lymphocyte activation 1)
Lower left : lupus nephritis genes	TAP1	transporter 1, ATP-binding cassette, sub-family B (MDR/TAP)
Lower left : lupus nephritis genes	TIMP1	TIMP metallopeptidase inhibitor 1
Lower left : lupus nephritis genes	TMSB10	thymosin beta 10
Lower left : lupus nephritis genes	VCAM1	vascular cell adhesion molecule 1

## Sheet: Sheet2
Name	Description
ACE	angiotensin I converting enzyme (peptidyl-dipeptidase A) 1
ADA	adenosine deaminase
ADAR	adenosine deaminase, RNA-specific
AGT	angiotensinogen (serpin peptidase inhibitor, clade A, member 8)
AGTR1	angiotensin II receptor, type 1
APCS	amyloid P component, serum
APOD	apolipoprotein D
BAX	BCL2-associated X protein
BCL2	B-cell CLL/lymphoma 2
BCL2L1	BCL2-like 1
BCL2L11	BCL2-like 11 (apoptosis facilitator)
BTNL2	butyrophilin-like 2 (MHC class II associated)
C2	complement component 2
C4A	complement component 4A (Rodgers blood group)
CAMK4	calcium/calmodulin-dependent protein kinase IV
CASP3	caspase 3, apoptosis-related cysteine peptidase
CCL17	chemokine (C-C motif) ligand 17
CCL2	chemokine (C-C motif) ligand 2
CCND3	cyclin D3
CCR4	chemokine (C-C motif) receptor 4
CCR7	chemokine (C-C motif) receptor 7
CD19	CD19 molecule
CD1D	CD1d molecule
CD22	CD22 molecule
CD226	CD226 molecule
CD247	CD247 molecule
CD27	CD27 molecule
CD38	CD38 molecule
CD40	CD40 molecule, TNF receptor superfamily member 5
CD40LG	CD40 ligand (TNF superfamily, member 5, hyper-IgM syndrome)
CD69	CD69 molecule
CD70	CD70 molecule
CDA	cytidine deaminase
CDK2	cyclin-dependent kinase 2
CDKN1B	cyclin-dependent kinase inhibitor 1B (p27, Kip1)
CLU	clusterin
CR1	complement component (3b/4b) receptor 1 (Knops blood group)
CR2	complement component (3d/Epstein Barr virus) receptor 2
CREM	cAMP responsive element modulator
CSF2	colony stimulating factor 2 (granulocyte-macrophage)
CTLA4	cytotoxic T-lymphocyte-associated protein 4
CX3CL1	chemokine (C-X3-C motif) ligand 1
CXCR4	chemokine (C-X-C motif) receptor 4
CYP1A1	cytochrome P450, family 1, subfamily A, polypeptide 1
DUSP1	dual specificity phosphatase 1
EFNA2	ephrin-A2
EGFR	epidermal growth factor receptor (erythroblastic leukemia viral (v-erb-b) oncogene homolog, avian)
ESR1	estrogen receptor 1
FAS	Fas (TNF receptor superfamily, member 6)
FASLG	Fas ligand (TNF superfamily, member 6)
FCGR1A	Fc fragment of IgG, high affinity Ia, receptor (CD64)
FCGR2B	Fc fragment of IgG, low affinity IIb, receptor (CD32)
FCGR3A	Fc fragment of IgG, low affinity IIIa, receptor (CD16a)
FCGR3B	Fc fragment of IgG, low affinity IIIb, receptor (CD16b)
FCRL3	Fc receptor-like 3
FLT1	fms-related tyrosine kinase 1 (vascular endothelial growth factor/vascular permeability factor receptor)
FSHB	follicle stimulating hormone, beta polypeptide
FYN	FYN oncogene related to SRC, FGR, YES
GNRH1	gonadotropin-releasing hormone 1 (luteinizing-releasing hormone)
HGF	hepatocyte growth factor (hepapoietin A; scatter factor)
HLA-B	major histocompatibility complex, class I, B
HLA-DQB1	major histocompatibility complex, class II, DQ beta 1
ICOSLG	inducible T-cell co-stimulator ligand
IFNA1	interferon, alpha 1
IFNG	interferon, gamma
IL10	interleukin 10
IL12A	interleukin 12A (natural killer cell stimulatory factor 1, cytotoxic lymphocyte maturation factor 1, p35)
IL13	interleukin 13
IL16	interleukin 16 (lymphocyte chemoattractant factor)
IL18	interleukin 18 (interferon-gamma-inducing factor)
IL1A	interleukin 1, alpha
IL1B	interleukin 1, beta
IL2	interleukin 2
IL2RA	interleukin 2 receptor, alpha
IL4	interleukin 4
IL6	interleukin 6 (interferon, beta 2)
IL8	interleukin 8
KDR	kinase insert domain receptor (a type III receptor tyrosine kinase)
LCK	lymphocyte-specific protein tyrosine kinase
LHB	luteinizing hormone beta polypeptide
LTK	leukocyte receptor tyrosine kinase
LYN	v-yes-1 Yamaguchi sarcoma viral related oncogene homolog
MBL2	mannose-binding lectin (protein C) 2, soluble (opsonic defect)
MICA	MHC class I polypeptide-related sequence A
MIF	macrophage migration inhibitory factor (glycosylation-inhibiting factor)
MMP9	matrix metallopeptidase 9 (gelatinase B, 92kDa gelatinase, 92kDa type IV collagenase)
NAT1	N-acetyltransferase 1 (arylamine N-acetyltransferase)
NAT2	N-acetyltransferase 2 (arylamine N-acetyltransferase)
NGFB	nerve growth factor (beta polypeptide)
NOS1	nitric oxide synthase 1 (neuronal)
NOS3	nitric oxide synthase 3 (endothelial cell)
NR3C1	nuclear receptor subfamily 3, group C, member 1 (glucocorticoid receptor)
P2RX7	purinergic receptor P2X, ligand-gated ion channel, 7
P2RY12	purinergic receptor P2Y, G-protein coupled, 12
PARP1	poly (ADP-ribose) polymerase family, member 1
PDCD1	programmed cell death 1
PRKACA	protein kinase, cAMP-dependent, catalytic, alpha
PRKCA	protein kinase C, alpha
PRL	prolactin
PROCR	protein C receptor, endothelial (EPCR)
PTPN22	protein tyrosine phosphatase, non-receptor type 22 (lymphoid)
PTPRC	protein tyrosine phosphatase, receptor type, C
SELE	selectin E (endothelial adhesion molecule 1)
SELP	selectin P (granule membrane protein 140kDa, antigen CD62)
SERPINC1	serpin peptidase inhibitor, clade C (antithrombin), member 1
SH2D1A (includes EG:4068)	SH2 domain protein 1A, Duncan's disease (lymphoproliferative syndrome)
SIRPA	signal-regulatory protein alpha
SLEB1	systemic lupus erythematosus susceptibility 1
SOD2	superoxide dismutase 2, mitochondrial
SPARC	secreted protein, acidic, cysteine-rich (osteonectin)
ST6GAL1	ST6 beta-galactosamide alpha-2,6-sialyltranferase 1
TGFB1	transforming growth factor, beta 1
THBD	thrombomodulin
TLR5	toll-like receptor 5
TLR9	toll-like receptor 9
TNF	tumor necrosis factor (TNF superfamily, member 2)
TNFRSF13C	tumor necrosis factor receptor superfamily, member 13C
TNFRSF1B	tumor necrosis factor receptor superfamily, member 1B
TNFRSF8	tumor necrosis factor receptor superfamily, member 8
TNFRSF9	tumor necrosis factor receptor superfamily, member 9
TNFSF10	tumor necrosis factor (ligand) superfamily, member 10
TNFSF13B	tumor necrosis factor (ligand) superfamily, member 13b
VDR	vitamin D (1,25- dihydroxyvitamin D3) receptor
YAA	accelerated autoimmunity and lymphoproliferation transposition
YWHAB	tyrosine 3-monooxygenase/tryptophan 5-monooxygenase activation protein, beta polypeptide
