# Supplementary material for: Mapping similarities in mTOR pathway perturbations in mouse lupus nephritis models and human lupus nephritis
Source: Arthritis Res Ther. 2008 Nov 3;10(6):R127. doi: 10.1186/ar2541 (PMC2656226; doi:10.1186/ar2541)
Supplement: Additional file 5 — An excel files containing a list of 570 proteins in the mTOR interactome. All proteins known to interact with members of the rapalog-mTOR l pathway, upstream and downstream were used to create this mTOR pathway interactome. [file ar2541-S5.xls]

## Sheet: Sheet1
#	Gene Symbol	Protein	Protein name
1	ABL1	ABL1_HUMAN	Proto-oncogene tyrosine-protein kinase ABL1
2	ACACA	COA1_HUMAN	Acetyl-CoA carboxylase 1
3	ACACB	COA2_HUMAN	Acetyl-CoA carboxylase 2
4	ACVR1	ACVR1_HUMAN	Activin receptor type-1 precursor
5	ACVR2A	AVR2A_HUMAN	Activin receptor type-2A precursor
6	ADCYAP1	PACA_HUMAN	Pituitary adenylate cyclase-activating polypeptide precursor
7	ADIPOQ	ADIPO_HUMAN	Adiponectin precursor
8	ADIPOR1	ADR1_HUMAN	Adiponectin receptor protein 1
9	ADM	ADML_HUMAN	ADM precursor [Contains: Adrenomedullin
10	ADRB2	ADRB2_HUMAN	Beta-2 adrenergic receptor
11	ADRBK1	ARBK1_HUMAN	Beta-adrenergic receptor kinase 1
12	AGT	ANGT_HUMAN	Angiotensinogen precursor
13	AGTR2	AGTR2_HUMAN	Type-2 angiotensin II receptor
14	AIP	AIP_HUMAN	AH receptor-interacting protein
15	AKAP1	AKAP1_HUMAN	A kinase anchor protein 1, mitochondrial precursor
16	AKT1	AKT1_HUMAN	RAC-alpha serine/threonine-protein kinase
17	AKT1S1	AKTS1_HUMAN	Proline-rich AKT1 substrate 1
18	AKT2	AKT2_HUMAN	RAC-beta serine/threonine-protein kinase
19	AKT3	AKT3_HUMAN	RAC-gamma serine/threonine-protein kinase
20	AKTIP	AKTIP_HUMAN	AKT-interacting protein
21	ANKRD1	ANKR1_HUMAN	Ankyrin repeat domain-containing protein 1
22	APOC3	APOC3_HUMAN	Apolipoprotein C-III precursor
23	APP	A4_HUMAN	Amyloid beta A4 protein precursor
24	APPL1	DP13A_HUMAN	DCC-interacting protein 13-alpha
25	AR	ANDR_HUMAN	Androgen receptor
26	ARFGEF1	BIG1_HUMAN	Brefeldin A-inhibited guanine nucleotide-exchange protein 1
27	ARFGEF2	BIG2_HUMAN	Brefeldin A-inhibited guanine nucleotide-exchange protein 2
28	ARHGDIA	GDIR_HUMAN	Rho GDP-dissociation inhibitor 1
29	ARNT	ARNT_HUMAN	Aryl hydrocarbon receptor nuclear translocator
30	ARNT2	ARNT2_HUMAN	Aryl hydrocarbon receptor nuclear translocator 2
31	ARRB1	ARRB1_HUMAN	Beta-arrestin-1
32	ARRB2	ARRB2_HUMAN	Beta-arrestin-2
33	ASGR2	ASGR2_HUMAN	Asialoglycoprotein receptor 2
34	ATOX1	ATOX1_HUMAN	Copper transport protein ATOX1
35	ATP1A1	AT1A1_HUMAN	Sodium/potassium-transporting ATPase subunit alpha-1 precursor
36	AVIL	AVIL_HUMAN	Advillin
37	AXIN1	AXN1_HUMAN	Axin-1
38	BAD	BAD_HUMAN	Bcl2 antagonist of cell death
39	BAX	BAXD_HUMAN	BAX protein, cytoplasmic isoform delta
		BAXC_HUMAN	BAX protein, cytoplasmic isoform gamma
		BAXB_HUMAN	Apoptosis regulator BAX, cytoplasmic isoform beta
		BAXA_HUMAN	Apoptosis regulator BAX, membrane isoform alpha
40	BCL10	BCL10_HUMAN	B-cell lymphoma/leukemia 10
41	BCL2	BCL2_HUMAN	Apoptosis regulator Bcl-2
42	BCL2L1	BCLX_HUMAN	Apoptosis regulator Bcl-X
43	BCL2L11	BIM_HUMAN	Bcl-2-like protein 11
44	BDNF	BDNF_HUMAN	Brain-derived neurotrophic factor precursor
45	BID	BID_HUMAN	BH3-interacting domain death agonist
46	BIRC4	BIRC4_HUMAN	Baculoviral IAP repeat-containing protein 4
47	BMP2	BMP2_HUMAN	Bone morphogenetic protein 2 precursor
48	BMP4	BMP4_HUMAN	Bone morphogenetic protein 4 precursor
49	BMPR1A	BMR1A_HUMAN	Bone morphogenetic protein receptor type IA precursor
50	BRAF	BRAF1_HUMAN	B-Raf proto-oncogene serine/threonine-protein kinase
51	BTC	BTC_HUMAN	Probetacellulin precursor [Contains: Betacellulin
52	C1QC	C1QC_HUMAN	Complement C1q subcomponent subunit C precursor
53	C5	CO5_HUMAN	Complement C5 precursor [Contains: Complement C5 beta chain
54	C7orf16	GSUB_HUMAN	G-substrate
55	CAMKK1	KKCC1_HUMAN	Calcium/calmodulin-dependent protein kinase kinase 1
56	CARD11	CAR11_HUMAN	Caspase recruitment domain-containing protein 11
57	CASP3	CASP3_HUMAN	Caspase-3 precursor
58	CASP8	CASP8_HUMAN	Caspase-8 precursor
59	CASP9	CASP9_HUMAN	Caspase-9 precursor
60	CAT	CATA_HUMAN	Catalase
61	CAV1	CAV1_HUMAN	Caveolin-1
62	CCKBR	GASR_HUMAN	Gastrin/cholecystokinin type B receptor
63	CCL13	CCL13_HUMAN	C-C motif chemokine 13 precursor
64	CCL19	CCL19_HUMAN	C-C motif chemokine 19 precursor
65	CCL21	CCL21_HUMAN	C-C motif chemokine 21 precursor
66	CCL26	CCL26_HUMAN	C-C motif chemokine 26 precursor
67	CCL5	CCL5_HUMAN	C-C motif chemokine 5 precursor
68	CCNB1	CCNB1_HUMAN	G2/mitotic-specific cyclin-B1
69	CCND1	CCND1_HUMAN	G1/S-specific cyclin-D1
70	CCND2	CCND2_HUMAN	G1/S-specific cyclin-D2
71	CCND3	CCND3_HUMAN	G1/S-specific cyclin-D3
72	CCNE1	CCNE1_HUMAN	G1/S-specific cyclin-E1
73	CD28	CD28_HUMAN	T-cell-specific surface glycoprotein CD28 precursor
74	CD38	CD38_HUMAN	ADP-ribosyl cyclase 1
75	CD4	CD4_HUMAN	T-cell surface glycoprotein CD4 precursor
76	CD40	TNR5_HUMAN	Tumor necrosis factor receptor superfamily member 5 precursor
77	CD69	CD69_HUMAN	Early activation antigen CD69
78	CD74	HG2A_HUMAN	HLA class II histocompatibility antigen gamma chain
79	CDC2	CDC2_HUMAN	Cell division control protein 2 homolog
80	CDC37	CDC37_HUMAN	Hsp90 co-chaperone Cdc37
81	CDC37L1	CDC37L1	CDC37 cell division cycle 37 homolog (S. cerevisiae)-like 1
82	CDC42	BB1_HUMAN	Growth-regulating protein BB1
		CDC42_HUMAN	Cell division control protein 42 homolog precursor
83	CDK2	CDK2_HUMAN	Cell division protein kinase 2
84	CDK4	CDK4_HUMAN	Cell division protein kinase 4
85	CDK6	CDK6_HUMAN	Cell division protein kinase 6
86	CDKN1A	CDN1A_HUMAN	Cyclin-dependent kinase inhibitor 1
87	CDKN1B	CDN1B_HUMAN	Cyclin-dependent kinase inhibitor 1B
88	CEBPD	CEBPD_HUMAN	CCAAT/enhancer-binding protein delta
89	CENTG1	CENG1_HUMAN	Centaurin-gamma-1
90	CFLAR	CFLAR_HUMAN	CASP8 and FADD-like apoptosis regulator precursor
91	CFTR	CFTR_HUMAN	Cystic fibrosis transmembrane conductance regulator
92	CHFR	CHFR_HUMAN	E3 ubiquitin-protein ligase CHFR
93	CHRM1	ACM1_HUMAN	Muscarinic acetylcholine receptor M1
94	CHRM2	ACM2_HUMAN	Muscarinic acetylcholine receptor M2
95	CHUK	IKKA_HUMAN	Inhibitor of nuclear factor kappa-B kinase subunit alpha
96	CISH	CISH_HUMAN	Cytokine-inducible SH2-containing protein
97	CKM	KCRM_HUMAN	Creatine kinase M-type
98	CLIP1	CLIP1_HUMAN	CAP-Gly domain-containing linker protein 1
99	CLOCK	CLOCK_HUMAN	Circadian locomoter output cycles protein kaput
100	CNKSR3	CNKR3_HUMAN	Connector enhancer of kinase suppressor of ras 3
101	COL4A2	CO4A2_HUMAN	Collagen alpha-2(IV) chain precursor [Contains: Canstatin]
102	COL4A3	CO4A3_HUMAN	Collagen alpha-3(IV) chain precursor
103	COL8A1	CO8A1_HUMAN	Collagen alpha-1(VIII) chain precursor
104	CREB1	CREB1_HUMAN	cAMP response element-binding protein
105	CREBBP	CBP_HUMAN	CREB-binding protein
106	CSF1	CSF1_HUMAN	Macrophage colony-stimulating factor 1 precursor
107	CSF2	CSF2_HUMAN	Granulocyte-macrophage colony-stimulating factor precursor
108	CSF3	CSF3_HUMAN	Granulocyte colony-stimulating factor precursor
109	CSF3R	CSF3R_HUMAN	Granulocyte colony-stimulating factor receptor precursor
110	CTF1	CTF1_HUMAN	Cardiotrophin-1
111	CTNNB1	CTNB1_HUMAN	Catenin beta-1
112	CTSL2	CATL2_HUMAN	Cathepsin L2 precursor
113	CX3CL1	X3CL1_HUMAN	Fractalkine precursor
114	CXCL10	CXL10_HUMAN	C-X-C motif chemokine 10 precursor
115	CXCL12	SDF1_HUMAN	Stromal cell-derived factor 1 precursor
116	CXCL3	MIP2B_HUMAN	Macrophage inflammatory protein 2-beta precursor
117	CXCR4	CXCR4_HUMAN	C-X-C chemokine receptor type 4
118	CYBB	CY24B_HUMAN	Cytochrome b-245 heavy chain
119	CYCS	CYC_HUMAN	Cytochrome c
120	DAB1	DAB1_HUMAN	Disabled homolog 1
121	DCN	PGS2_HUMAN	Decorin precursor
122	DCTN2	DCTN2_HUMAN	Dynactin subunit 2
123	DDIT3	DDIT3_HUMAN	DNA damage-inducible transcript 3
124	DDIT4	DDT4_HUMAN	DNA-damage-inducible transcript 4 protein
125	DDIT4L	DDT4L_HUMAN	DNA-damage-inducible transcript 4-like protein
126	DEPDC2	DEPD2_HUMAN	DEP domain-containing protein 2
127	DGKZ	DGKZ_HUMAN	Diacylglycerol kinase zeta
128	DLC1	RHG07_HUMAN	Rho GTPase-activating protein 7
129	DLG4	DLG4_HUMAN	Disks large homolog 4
130	DOK1	DOK1_HUMAN	Docking protein 1
131	DUSP4	DUS4_HUMAN	Dual specificity protein phosphatase 4
132	DVL1	DVL1_HUMAN	Segment polarity protein dishevelled homolog DVL-1
133	E2F1	E2F1_HUMAN	Transcription factor E2F1
134	EDG1	EDG1_HUMAN	Sphingosine 1-phosphate receptor Edg-1
135	EDG5	EDG5_HUMAN	Sphingosine 1-phosphate receptor Edg-5
136	EDN1	EDN1_HUMAN	Endothelin-1 precursor
137	EEF1A1	EF1A1_HUMAN	Elongation factor 1-alpha 1
138	EEF2K	EF2K_HUMAN	Elongation factor 2 kinase
139	EGF	EGF_HUMAN	Pro-epidermal growth factor precursor
140	EGFR	EGFR_HUMAN	Epidermal growth factor receptor precursor
141	EGLN1	EGLN1_HUMAN	Egl nine homolog 1
142	EGR1	EGR1_HUMAN	Early growth response protein 1
143	EIF4B	IF4B_HUMAN	Eukaryotic translation initiation factor 4B
144	EIF4E	IF4E_HUMAN	Eukaryotic translation initiation factor 4E
145	EIF4EBP1	4EBP1_HUMAN	Eukaryotic translation initiation factor 4E-binding protein 1
146	EIF4EBP2	4EBP2_HUMAN	Eukaryotic translation initiation factor 4E-binding protein 2
147	EIF4EBP3	4EBP3_HUMAN	Eukaryotic translation initiation factor 4E-binding protein 3
148	ELK1	ELK1_HUMAN	ETS domain-containing protein Elk-1
149	ELN	ELN_HUMAN	Elastin precursor
150	ENTPD5	ENTP5_HUMAN	Ectonucleoside triphosphate diphosphohydrolase 5 precursor
151	EP300	EP300_HUMAN	Histone acetyltransferase p300
152	EPO	EPO_HUMAN	Erythropoietin precursor
153	EPOR	EPOR_HUMAN	Erythropoietin receptor precursor
154	ERBB2	ERBB2_HUMAN	Receptor tyrosine-protein kinase erbB-2 precursor
155	ERBB4	ERBB4_HUMAN	Receptor tyrosine-protein kinase erbB-4 precursor
156	ESR1	ESR1_HUMAN	Estrogen receptor
157	ESR2	ESR2_HUMAN	Estrogen receptor beta
158	ETS2	ETS2_HUMAN	Protein C-ets-2
159	ETV1	ETV1_HUMAN	ETS translocation variant 1
160	EZR	EZRI_HUMAN	Ezrin
161	F2	THRB_HUMAN	Prothrombin precursor
162	F7	FA7_HUMAN	Coagulation factor VII precursor
163	FANCA	FANCA_HUMAN	Fanconi anemia group A protein
164	FASN	FAS_HUMAN	Fatty acid synthase
165	FBXO32	FBX32_HUMAN	F-box only protein 32
166	FCGR2B	FCG2B_HUMAN	Low affinity immunoglobulin gamma Fc region receptor II-b precursor
167	FGF2	FGF2_HUMAN	Heparin-binding growth factor 2 precursor
168	FGF9	FGF9_HUMAN	Glia-activating factor precursor
169	FGFR1	FGFR1_HUMAN	Basic fibroblast growth factor receptor 1 precursor
170	FGFR2	FGFR2_HUMAN	Fibroblast growth factor receptor 2 precursor
171	FGFR4	FGFR4_HUMAN	Fibroblast growth factor receptor 4 precursor
172	FKBP10	FKB10_HUMAN	FK506-binding protein 10 precursor
173	FKBP11	FKB11_HUMAN	FK506-binding protein 11 precursor
174	FKBP14	FKB14_HUMAN	FK506-binding protein 14 precursor
175	FKBP15	FKB15_HUMAN	FK506-binding protein 15
176	FKBP1A	FKB1A_HUMAN	FK506-binding protein 1A
177	FKBP1B	FKB1B_HUMAN	FK506-binding protein 1B
178	FKBP2	FKBP2_HUMAN	FK506-binding protein 2 precursor
179	FKBP3	FKBP3_HUMAN	FK506-binding protein 3
180	FKBP4	FKBP4_HUMAN	FK506-binding protein 4
181	FKBP5	FKBP5_HUMAN	FK506-binding protein 5
182	FKBP6	FKBP6_HUMAN	FK506-binding protein 6
183	FKBP7	FKBP7_HUMAN	FK506-binding protein 7 precursor
184	FKBP8	FKBP8_HUMAN	FK506-binding protein 8
185	FKBP9	FKBP9_HUMAN	FK506-binding protein 9 precursor
186	FKBP9L	FKB9L_HUMAN	Putative FK506-binding protein 9-like protein
187	FLT3LG	FLT3L_HUMAN	SL cytokine precursor
188	FMR1	FMR1_HUMAN	Fragile X mental retardation 1 protein
189	FN1	FINC_HUMAN	Fibronectin precursor
190	FOS	FOS_HUMAN	Proto-oncogene protein c-fos
191	FOXG1	FOXG1_HUMAN	Forkhead box protein G1
192	FOXO1	FOXO1_HUMAN	Forkhead box protein O1
193	FOXO3	FOXO3_HUMAN	Forkhead box protein O3
194	FOXO4	FOXO4_HUMAN	Forkhead box protein O4
195	FRAP1	FRAP_HUMAN	FKBP12-rapamycin complex-associated protein
196	FXYD5	FXYD5_HUMAN	FXYD domain-containing ion transport regulator 5 precursor
197	G6PC	G6PT_HUMAN	Glucose-6-phosphatase
198	GAB1	GAB1_HUMAN	GRB2-associated-binding protein 1
199	GAB2	GAB2_HUMAN	GRB2-associated-binding protein 2
200	GABRB2	GBRB2_HUMAN	Gamma-aminobutyric acid receptor subunit beta-2 precursor
201	GAS6	GAS6_HUMAN	Growth arrest-specific protein 6 precursor
202	GAST	GAST_HUMAN	Gastrin precursor [Contains: Gastrin-71
203	GBL	GBL	G protein beta subunit-like
204	GCG	GLUC_HUMAN	Glucagon precursor [Contains: Glicentin
205	GCK	HXK4_HUMAN	Glucokinase
206	GDF15	GDF15_HUMAN	Growth/differentiation factor 15 precursor
207	GDNF	GDNF_HUMAN	Glial cell line-derived neurotrophic factor precursor
208	GH1	SOMA_HUMAN	Somatotropin precursor
209	GHRL	GHRL_HUMAN	Appetite-regulating hormone precursor
210	GIP	GIP_HUMAN	Gastric inhibitory polypeptide precursor
211	GLI1	GLI1_HUMAN	Zinc finger protein GLI1
212	GLMN	GLMN_HUMAN	Glomulin
213	GLRX2	GLRX2_HUMAN	Glutaredoxin-2, mitochondrial precursor
214	GNAI1	GNAI1_HUMAN	Guanine nucleotide-binding protein G(i), alpha-1 subunit
215	GNAQ	GNAQ_HUMAN	Guanine nucleotide-binding protein G(q) subunit alpha
216	GNB1	GBB1_HUMAN	Guanine nucleotide-binding protein G(I)/G(S)/G(T) subunit beta-1
217	GNB1L	GNB1L_HUMAN	Guanine nucleotide-binding protein subunit beta-like protein 1
218	GNG2	GBG2_HUMAN	Guanine nucleotide-binding protein G(I)/G(S)/G(O) subunit gamma-2 precursor
219	GOSR2	GOSR2_HUMAN	Golgi SNAP receptor complex member 2
220	GPHN	GEPH_HUMAN	Gephyrin
221	GPX1	GPX1_HUMAN	Glutathione peroxidase 1
222	GRIP1	GRIP1_HUMAN	Glutamate receptor-interacting protein 1
223	GRN	GRN_HUMAN	Granulins precursor
224	GRP	GRP_HUMAN	Gastrin-releasing peptide precursor
225	GSK3B	GSK3B_HUMAN	Glycogen synthase kinase-3 beta
226	HBEGF	HBEGF_HUMAN	Proheparin-binding EGF-like growth factor precursor [Contains: Heparin-binding EGF-like growth factor
227	HDAC1	HDAC1_HUMAN	Histone deacetylase 1
228	HDAC2	HDAC2_HUMAN	Histone deacetylase 2
229	HERC1	HERC1	hect (homologous to the E6-AP (UBE3A) carboxyl terminus) domain and RCC1 (CHC1)-like domain (RLD) 1
230	HGF	HGF_HUMAN	Hepatocyte growth factor precursor
231	HIF1A	HIF1A_HUMAN	Hypoxia-inducible factor 1 alpha
232	HIPK3	HIPK3_HUMAN	Homeodomain-interacting protein kinase 3
233	HMGCR	HMDH_HUMAN	3-hydroxy-3-methylglutaryl-coenzyme A reductase
234	HNF4A	HNF4A_HUMAN	Hepatocyte nuclear factor 4-alpha
235	HNRNPL	HNRPL_HUMAN	Heterogeneous nuclear ribonucleoprotein L
236	HRAS	RASH_HUMAN	GTPase HRas precursor
237	HSP90AA2	HSPCAL3	heat shock 90kDa protein 1, alpha-like 3
238	HSP90AB1	HS90B_HUMAN	Heat shock protein HSP 90-beta
239	HSPB1	HSPB1_HUMAN	Heat shock protein beta-1
240	HSPB8	HSPB8_HUMAN	Heat shock protein beta-8
241	HSPD1	CH60_HUMAN	60 kDa heat shock protein, mitochondrial precursor
242	HSPE1	CH10_HUMAN	10 kDa heat shock protein, mitochondrial
243	HTRA2	HTRA2_HUMAN	Serine protease HTRA2, mitochondrial precursor
244	IFN1@	IFN1@	interferon, type 1, cluster
245	IFNA1	IFNA1_HUMAN	Interferon alpha-1/13 precursor
246	IFNA2	IFNA2_HUMAN	Interferon alpha-2 precursor
247	IFNB1	IFNB_HUMAN	Interferon beta precursor
248	IFNG	IFNG_HUMAN	Interferon gamma precursor
249	IGF1	IGF1A_HUMAN	Insulin-like growth factor IA precursor
		IGF1B_HUMAN	Insulin-like growth factor IB precursor
250	IGF1R	IGF1R_HUMAN	Insulin-like growth factor 1 receptor precursor
251	IGF2	IGF2_HUMAN	Insulin-like growth factor II precursor
		IG2R_HUMAN	Putative insulin-like growth factor 2-associated protein
252	IGFBP1	IBP1_HUMAN	Insulin-like growth factor-binding protein 1 precursor
253	IGFBP3	IBP3_HUMAN	Insulin-like growth factor-binding protein 3 precursor
254	IGFBP5	IBP5_HUMAN	Insulin-like growth factor-binding protein 5 precursor
255	IHPK2	IP6K2_HUMAN	Inositol hexakisphosphate kinase 2
256	IKBKB	IKKB_HUMAN	Inhibitor of nuclear factor kappa-B kinase subunit beta
257	IKBKE	IKKE_HUMAN	Inhibitor of nuclear factor kappa-B kinase subunit epsilon
258	IKBKG	NEMO_HUMAN	NF-kappa-B essential modulator
259	IL10	IL10_HUMAN	Interleukin-10 precursor
260	IL13	IL13_HUMAN	Interleukin-13 precursor
261	IL15	IL15_HUMAN	Interleukin-15 precursor
262	IL15RA	I15RA_HUMAN	Interleukin-15 receptor alpha chain precursor
263	IL18	IL18_HUMAN	Interleukin-18 precursor
264	IL1B	IL1B_HUMAN	Interleukin-1 beta precursor
265	IL2	IL2_HUMAN	Interleukin-2 precursor
266	IL3	IL3_HUMAN	Interleukin-3 precursor
267	IL4	IL4_HUMAN	Interleukin-4 precursor
268	IL4R	IL4RA_HUMAN	Interleukin-4 receptor alpha chain precursor
269	IL5	IL5_HUMAN	Interleukin-5 precursor
270	IL6	IL6_HUMAN	Interleukin-6 precursor
271	IL7	IL7_HUMAN	Interleukin-7 precursor
272	IL8	IL8_HUMAN	Interleukin-8 precursor
273	ILK	ILK_HUMAN	Integrin-linked protein kinase
274	IMPDH2	IMDH2_HUMAN	Inosine-5'-monophosphate dehydrogenase 2
275	INPP5D	SHIP1_HUMAN	Phosphatidylinositol-3,4,5-trisphosphate 5-phosphatase 1
276	INPPL1	SHIP2_HUMAN	Phosphatidylinositol-3,4,5-trisphosphate 5-phosphatase 2
277	INS	INS_HUMAN	Insulin precursor [Contains: Insulin B chain
278	INSR	INSR_HUMAN	Insulin receptor precursor
279	IRAK1	IRAK1_HUMAN	Interleukin-1 receptor-associated kinase 1
280	IRF4	IRF4_HUMAN	Interferon regulatory factor 4
281	IRS1	IRS1_HUMAN	Insulin receptor substrate 1
282	IRS2	IRS2_HUMAN	Insulin receptor substrate 2
283	IRS4	IRS4_HUMAN	Insulin receptor substrate 4
284	ITGA2	ITA2_HUMAN	Integrin alpha-2 precursor
285	ITGA5	ITA5_HUMAN	Integrin alpha-5 precursor
286	ITGA6	ITA6_HUMAN	Integrin alpha-6 precursor
287	ITGB1	ITB1_HUMAN	Integrin beta-1 precursor
288	ITGB2	ITB2_HUMAN	Integrin beta-2 precursor
289	ITGB4	ITB4_HUMAN	Integrin beta-4 precursor
290	KCNH2	KCNH2_HUMAN	Potassium voltage-gated channel subfamily H member 2
291	KCNMA1	KCMA1_HUMAN	Calcium-activated potassium channel subunit alpha-1
292	KDR	VGFR2_HUMAN	Vascular endothelial growth factor receptor 2 precursor
293	KIAA1303	RPTOR_HUMAN	Regulatory-associated protein of mTOR
294	KISS1	KISS1_HUMAN	Metastasis-suppressor KiSS-1 precursor
295	KISS1R	KISSR_HUMAN	KiSS-1 receptor
296	KIT	KIT_HUMAN	Mast/stem cell growth factor receptor precursor
297	KITLG	SCF_HUMAN	Kit ligand precursor
298	KLF15	KLF15_HUMAN	Krueppel-like factor 15
299	KNG1	KNG1_HUMAN	Kininogen-1 precursor
300	KRT10	K1C10_HUMAN	Keratin, type I cytoskeletal 10
301	LAT	LAT_HUMAN	Linker for activation of T-cells family member 1
302	LCP2	LCP2_HUMAN	Lymphocyte cytosolic protein 2
303	LEP	LEP_HUMAN	Leptin precursor
304	LEPR	LEPR_HUMAN	Leptin receptor precursor
305	LGALS3	LEG3_HUMAN	Galectin-3
306	LGALS8	LEG8_HUMAN	Galectin-8
307	LIF	LIF_HUMAN	Leukemia inhibitory factor precursor
308	LIPE	LIPS_HUMAN	Hormone-sensitive lipase
309	LRP8	LRP8_HUMAN	Low-density lipoprotein receptor-related protein 8 precursor
310	LYN	LYN_HUMAN	Tyrosine-protein kinase Lyn
311	MAGI2	MAGI2_HUMAN	Membrane-associated guanylate kinase, WW and PDZ domain-containing protein 2
312	MAGI3	MAGI3	membrane associated guanylate kinase, WW and PDZ domain containing 3
313	MAP2K1	MP2K1_HUMAN	Dual specificity mitogen-activated protein kinase kinase 1
314	MAP2K3	MP2K3_HUMAN	Dual specificity mitogen-activated protein kinase kinase 3
315	MAP2K4	MP2K4_HUMAN	Dual specificity mitogen-activated protein kinase kinase 4
316	MAP3K1	M3K1_HUMAN	Mitogen-activated protein kinase kinase kinase 1
317	MAP3K11	M3K11_HUMAN	Mitogen-activated protein kinase kinase kinase 11
318	MAP3K5	M3K5_HUMAN	Mitogen-activated protein kinase kinase kinase 5
319	MAP3K7	M3K7_HUMAN	Mitogen-activated protein kinase kinase kinase 7
320	MAP3K8	M3K8_HUMAN	Mitogen-activated protein kinase kinase kinase 8
321	MAPK1	MK01_HUMAN	Mitogen-activated protein kinase 1
322	MAPK10	MK10_HUMAN	Mitogen-activated protein kinase 10
323	MAPK14	MK14_HUMAN	Mitogen-activated protein kinase 14
324	MAPK3	MK03_HUMAN	Mitogen-activated protein kinase 3
325	MAPK8	MK08_HUMAN	Mitogen-activated protein kinase 8
326	MAPK8IP1	JIP1_HUMAN	C-jun-amino-terminal kinase-interacting protein 1
327	MAPKAPK2	MAPK2_HUMAN	MAP kinase-activated protein kinase 2
328	MAPT	TAU_HUMAN	Microtubule-associated protein tau
329	MATR3	MATR3_HUMAN	Matrin-3
330	MAX	MAX_HUMAN	Protein max
331	MBTPS1	MBTP1_HUMAN	Membrane-bound transcription factor site-1 protease precursor
332	MCTS1	MCTS1	malignant T cell amplified sequence 1
333	MDK	MK_HUMAN	Midkine precursor
334	MDM2	MDM2_HUMAN	E3 ubiquitin-protein ligase Mdm2
335	MERTK	MERTK_HUMAN	Proto-oncogene tyrosine-protein kinase MER precursor
336	MITF	MITF_HUMAN	Microphthalmia-associated transcription factor
337	MLXIPL	WBS14_HUMAN	Williams-Beuren syndrome chromosomal region 14 protein
338	MLYCD	DCMC_HUMAN	Malonyl-CoA decarboxylase, mitochondrial precursor
339	MME	NEP_HUMAN	Neprilysin
340	MMP7	MMP7_HUMAN	Matrilysin precursor
341	MMP9	MMP9_HUMAN	Matrix metalloproteinase-9 precursor
342	MRAS	RASM_HUMAN	Ras-related protein M-Ras precursor
343	MSN	MOES_HUMAN	Moesin
344	MST1	HGFL_HUMAN	Hepatocyte growth factor-like protein precursor
345	MSTN	GDF8_HUMAN	Growth/differentiation factor 8 precursor
346	MTA2	MTA2_HUMAN	Metastasis-associated protein MTA2
347	MTCP1	MTCPB_HUMAN	Protein p13 MTCP-1
		MTCPA_HUMAN	Protein p8 MTCP-1
348	MUC1	MUC1_HUMAN	Mucin-1 precursor
349	MUC4	MUC4_HUMAN	Mucin-4 precursor
350	MUT	MUTA_HUMAN	Methylmalonyl-CoA mutase, mitochondrial precursor
351	MYC	MYC_HUMAN	Myc proto-oncogene protein
352	MYCN	MYCN_HUMAN	N-myc proto-oncogene protein
353	MYD88	MYD88_HUMAN	Myeloid differentiation primary response protein MyD88
354	MYH11	MYH11_HUMAN	Myosin-11
355	MYH4	MYH4_HUMAN	Myosin-4
356	MYL1	MLE3_HUMAN	Myosin light chain 3, skeletal muscle isoform
		MLE1_HUMAN	Myosin light chain 1, skeletal muscle isoform
357	MYO5A	MYO5A_HUMAN	Myosin-Va
358	MYOD1	MYOD1_HUMAN	Myoblast determination protein 1
359	MYOG	MYOG_HUMAN	Myogenin
360	MYT1	MYT1_HUMAN	Myelin transcription factor 1
361	NBN	NBN_HUMAN	Nibrin
362	NCF1C	NCF1C	neutrophil cytosolic factor 1C pseudogene
363	NCK1	NCK1_HUMAN	Cytoplasmic protein NCK1
364	NCOA1	NCOA1_HUMAN	Nuclear receptor coactivator 1
365	NCOA3	NCOA3_HUMAN	Nuclear receptor coactivator 3
366	NDRG2	NDRG2_HUMAN	Protein NDRG2
367	NEFL	NFL_HUMAN	Neurofilament light polypeptide
368	NEK1	NEK1_HUMAN	Serine/threonine-protein kinase Nek1
369	NEK6	NEK6_HUMAN	Serine/threonine-protein kinase Nek6
370	NEXN	NEXN_HUMAN	Nexilin
371	NFATC1	NFAC1_HUMAN	Nuclear factor of activated T-cells, cytoplasmic 1
372	NFATC2	NFAC2_HUMAN	Nuclear factor of activated T-cells, cytoplasmic 2
373	NFE2L2	NF2L2_HUMAN	Nuclear factor erythroid 2-related factor 2
374	NFKB1	NFKB1_HUMAN	Nuclear factor NF-kappa-B p105 subunit
375	NFKBIA	IKBA_HUMAN	NF-kappa-B inhibitor alpha
376	NFKBIB	IKBB_HUMAN	NF-kappa-B inhibitor beta
377	NGFB	NGF_HUMAN	Beta-nerve growth factor precursor
378	NGFR	TNR16_HUMAN	Tumor necrosis factor receptor superfamily member 16 precursor
379	NME1	NDKA_HUMAN	Nucleoside diphosphate kinase A
380	NOS3	NOS3_HUMAN	Nitric oxide synthase, endothelial
381	NR2E1	NR2E1_HUMAN	Nuclear receptor subfamily 2 group E member 1
382	NR3C1	GCR_HUMAN	Glucocorticoid receptor
383	NR3C2	MCR_HUMAN	Mineralocorticoid receptor
384	NR4A1	NR4A1_HUMAN	Nuclear receptor subfamily 4 group A member 1
385	NRAS	RASN_HUMAN	GTPase NRas precursor
386	NRG1	NRG1_HUMAN	Pro-neuregulin-1, membrane-bound isoform precursor
		SMDF_HUMAN	Neuregulin-1, sensory and motor neuron-derived factor isoform
387	NTRK1	NTRK1_HUMAN	High affinity nerve growth factor receptor precursor
388	NUAK1	NUAK1_HUMAN	NUAK family SNF1-like kinase 1
389	OPRM1	OPRM_HUMAN	Mu-type opioid receptor
390	PAK1	PAK1_HUMAN	Serine/threonine-protein kinase PAK 1
391	PAQR3	PAQR3_HUMAN	Progestin and adipoQ receptor family member 3
392	PARK7	PARK7_HUMAN	Protein DJ-1
393	PAX3	PAX3_HUMAN	Paired box protein Pax-3
394	PCGF2	PCGF2_HUMAN	Polycomb group RING finger protein 2
395	PCK1	PPCKC_HUMAN	Phosphoenolpyruvate carboxykinase, cytosolic [GTP
396	PCOLCE	PCOC1_HUMAN	Procollagen C-endopeptidase enhancer 1 precursor
397	PDC	PHOS_HUMAN	Phosducin
398	PDE3B	PDE3B_HUMAN	cGMP-inhibited 3',5'-cyclic phosphodiesterase B
399	PDGFRA	PGFRA_HUMAN	Alpha-type platelet-derived growth factor receptor precursor
400	PDGFRB	PGFRB_HUMAN	Beta-type platelet-derived growth factor receptor precursor
401	PDPK1	PDPK1_HUMAN	3-phosphoinositide-dependent protein kinase 1
		P461_HUMAN	Protein PRO0461
402	PEA15	PEA15_HUMAN	Astrocytic phosphoprotein PEA-15
403	PEX11A	PX11A_HUMAN	Peroxisomal membrane protein 11A
404	PFKFB3	F263_HUMAN	6-phosphofructo-2-kinase/fructose-2,6-biphosphatase 3
405	PGF	PLGF_HUMAN	Placenta growth factor precursor
406	PGR	PRGR_HUMAN	Progesterone receptor
407	PHYH	PAHX_HUMAN	Phytanoyl-CoA dioxygenase, peroxisomal precursor
408	PIK3C3	PK3C3_HUMAN	Phosphatidylinositol 3-kinase catalytic subunit type 3
409	PIK3CA	PK3CA_HUMAN	Phosphatidylinositol-4,5-bisphosphate 3-kinase catalytic subunit alpha isoform
410	PIK3CB	PK3CB_HUMAN	Phosphatidylinositol-4,5-bisphosphate 3-kinase catalytic subunit beta isoform
411	PIK3CG	PK3CG_HUMAN	Phosphatidylinositol-4,5-bisphosphate 3-kinase catalytic subunit gamma isoform
412	PIK3R1	P85A_HUMAN	Phosphatidylinositol 3-kinase regulatory subunit alpha
413	PKN1	PKN1_HUMAN	Serine/threonine-protein kinase N1
414	PKN2	PKN2_HUMAN	Serine/threonine-protein kinase N2
415	PLAC8	PLAC8_HUMAN	Placenta-specific gene 8 protein
416	PLD1	PLD1_HUMAN	Phospholipase D1
417	PLD2	PLD2_HUMAN	Phospholipase D2
418	POLDIP3	PDIP3_HUMAN	Polymerase delta-interacting protein 3
419	POMC	COLI_HUMAN	Corticotropin-lipotropin precursor
420	PPARA	PPARA_HUMAN	Peroxisome proliferator-activated receptor alpha
421	PPARD	PPARD_HUMAN	Peroxisome proliferator-activated receptor delta
422	PPARG	PPARG_HUMAN	Peroxisome proliferator-activated receptor gamma
423	PPARGC1A	PRGC1_HUMAN	Peroxisome proliferator-activated receptor gamma coactivator 1-alpha
424	PPIA	PPIA_HUMAN	Peptidyl-prolyl cis-trans isomerase A
425	PPID	PPID_HUMAN	40 kDa peptidyl-prolyl cis-trans isomerase
426	PPP1CC	PP1G_HUMAN	Serine/threonine-protein phosphatase PP1-gamma catalytic subunit
427	PPP1R1B	PPR1B_HUMAN	Protein phosphatase 1 regulatory subunit 1B
428	PPP1R9A	NEB1_HUMAN	Neurabin-1
429	PPP1R9B	NEB2_HUMAN	Neurabin-2
430	PPP2CA	PP2AA_HUMAN	Serine/threonine-protein phosphatase 2A catalytic subunit alpha isoform
431	PREX1	PREX1_HUMAN	Phosphatidylinositol 3,4,5-trisphosphate-dependent Rac exchanger 1 protein
432	PRG2	PRG2_HUMAN	Bone marrow proteoglycan precursor
433	PRKAA1	AAPK1_HUMAN	5'-AMP-activated protein kinase catalytic subunit alpha-1
434	PRKAA2	AAPK2_HUMAN	5'-AMP-activated protein kinase catalytic subunit alpha-2
435	PRKAB1	AAKB1_HUMAN	5'-AMP-activated protein kinase subunit beta-1
436	PRKAB2	AAKB2_HUMAN	5'-AMP-activated protein kinase subunit beta-2
437	PRKACA	KAPCA_HUMAN	cAMP-dependent protein kinase, alpha-catalytic subunit
438	PRKAR1A	KAP0_HUMAN	cAMP-dependent protein kinase type I-alpha regulatory subunit
439	PRKCA	KPCA_HUMAN	Protein kinase C alpha type
440	PRKCD	KPCD_HUMAN	Protein kinase C delta type
441	PRKCE	KPCE_HUMAN	Protein kinase C epsilon type
442	PRKCI	KPCI_HUMAN	Protein kinase C iota type
443	PRKCQ	KPCT_HUMAN	Protein kinase C theta type
444	PRKCZ	KPCZ_HUMAN	Protein kinase C zeta type
445	PRKDC	PRKDC_HUMAN	DNA-dependent protein kinase catalytic subunit
446	PRL	PRL_HUMAN	Prolactin precursor
447	PRLH	PRRP_HUMAN	Prolactin-releasing peptide precursor
448	PRR5	PRR5_HUMAN	Proline-rich protein 5
449	PTEN	PTEN_HUMAN	Phosphatidylinositol-3,4,5-trisphosphate 3-phosphatase and dual- specificity protein phosphatase PTEN
450	PTGDS	PTGDS_HUMAN	Prostaglandin-H2 D-isomerase precursor
451	PTGER2	PE2R2_HUMAN	Prostaglandin E2 receptor EP2 subtype
452	PTGES3	TEBP_HUMAN	Prostaglandin E synthase 3
453	PTHLH	PTHR_HUMAN	Parathyroid hormone-related protein precursor
454	PTK2	FAK1_HUMAN	Focal adhesion kinase 1
455	PTK2B	FAK2_HUMAN	Protein tyrosine kinase 2 beta
456	PTPN1	PTN1_HUMAN	Tyrosine-protein phosphatase non-receptor type 1
457	PTPN11	PTN11_HUMAN	Tyrosine-protein phosphatase non-receptor type 11
458	PTPN2	PTN2_HUMAN	Tyrosine-protein phosphatase non-receptor type 2
459	PTPN6	PTN6_HUMAN	Tyrosine-protein phosphatase non-receptor type 6
460	RAB4A	RAB4A_HUMAN	Ras-related protein Rab-4A
461	RAC1	RAC1_HUMAN	Ras-related C3 botulinum toxin substrate 1 precursor
462	RAF1	RAF1_HUMAN	RAF proto-oncogene serine/threonine-protein kinase
463	RAMP1	RAMP1_HUMAN	Receptor activity-modifying protein 1 precursor
464	RAP1A	RAP1A_HUMAN	Ras-related protein Rap-1A precursor
465	RAP1B	RAP1B_HUMAN	Ras-related protein Rap-1b precursor
466	RAP1GAP	RPGP1_HUMAN	Rap1 GTPase-activating protein 1
467	RASA1	RASA1_HUMAN	Ras GTPase-activating protein 1
468	RBBP4	RBBP4_HUMAN	Histone-binding protein RBBP4
469	RBP1	RET1_HUMAN	Retinol-binding protein I, cellular
470	RELA	TF65_HUMAN	Transcription factor p65
471	RELB	RELB_HUMAN	Transcription factor RelB
472	RELN	RELN_HUMAN	Reelin precursor
473	RET	RET_HUMAN	Proto-oncogene tyrosine-protein kinase receptor ret precursor
474	RETN	RETN_HUMAN	Resistin precursor
475	RGS19	RGS19_HUMAN	Regulator of G-protein signaling 19
476	RGS20	RGS20_HUMAN	Regulator of G-protein signaling 20
477	RGS3	RGS3_HUMAN	Regulator of G-protein signaling 3
478	RHEB	RHEB_HUMAN	GTP-binding protein Rheb precursor
479	RHEBP1	RHEBP1	Ras-homolog enriched in brain pseudogene 1
480	RHO	OPSD_HUMAN	Rhodopsin
481	RHOA	RHOA_HUMAN	Transforming protein RhoA precursor
482	RHOB	RHOB_HUMAN	Rho-related GTP-binding protein RhoB precursor
483	RICS	RICS	GAB-associated CDC42
484	RICTOR	RICTR_HUMAN	Rapamycin-insensitive companion of mTOR
485	RORC	RORG_HUMAN	Nuclear receptor ROR-gamma
486	RPS6	RS6_HUMAN	40S ribosomal protein S6
487	RPS6KA1	KS6A1_HUMAN	Ribosomal protein S6 kinase alpha-1
488	RPS6KB1	KS6B1_HUMAN	Ribosomal protein S6 kinase beta-1
489	RPS6KB2	KS6B2_HUMAN	Ribosomal protein S6 kinase beta-2
490	RRAS2	RRAS2_HUMAN	Ras-related protein R-Ras2 precursor
491	RYR1	RYR1_HUMAN	Ryanodine receptor 1
492	RYR2	RYR2_HUMAN	Ryanodine receptor 2
493	SDC1	SDC1_HUMAN	Syndecan-1 precursor
494	SERPINF1	PEDF_HUMAN	Pigment epithelium-derived factor precursor
495	SH2B1	SH2B	SH2 domain-containing putative adapter SH2-B
496	SH3RF1	SH3MD2	SH3 multiple domains 2
497	SHOX2	SHOX2_HUMAN	Short stature homeobox protein 2
498	SIM1	SIM1_HUMAN	Single-minded homolog 1
499	SIRPA	SHPS1_HUMAN	Tyrosine-protein phosphatase non-receptor type substrate 1 precursor
500	SIVA1	SIVA_HUMAN	Apoptosis regulatory protein Siva
501	SLC22A7	SLC22A7	solute carrier family 22 (organic anion transporter), member 7
502	SLC2A1	GTR1_HUMAN	Solute carrier family 2, facilitated glucose transporter member 1
503	SLC2A4	GTR4_HUMAN	Solute carrier family 2, facilitated glucose transporter member 4
504	SLC3A2	4F2_HUMAN	4F2 cell-surface antigen heavy chain
505	SMAD3	SMAD3_HUMAN	Mothers against decapentaplegic homolog 3
506	SNCA	SYUA_HUMAN	Alpha-synuclein
507	SNCB	SYUB_HUMAN	Beta-synuclein
508	SNED1	SNED1_HUMAN	Sushi, nidogen and EGF-like domain-containing protein 1 precursor
509	SOCS3	SOCS3_HUMAN	Suppressor of cytokine signaling 3
510	SPARC	SPRC_HUMAN	SPARC precursor
511	SPHK1	SPHK1_HUMAN	Sphingosine kinase 1
512	SPI1	SPI1_HUMAN	Transcription factor PU.1
513	SPP1	OSTP_HUMAN	Osteopontin precursor
514	SRC	SRC_HUMAN	Proto-oncogene tyrosine-protein kinase Src
515	SRF	SRF_HUMAN	Serum response factor
516	STAT1	STAT1_HUMAN	Signal transducer and activator of transcription 1-alpha/beta
517	STAT3	STAT3_HUMAN	Signal transducer and activator of transcription 3
518	STK11	STK11_HUMAN	Serine/threonine-protein kinase 11
519	STXBP4	STXB4_HUMAN	Syntaxin-binding protein 4
520	SYK	KSYK_HUMAN	Tyrosine-protein kinase SYK
521	TCL1A	TCL1A_HUMAN	T-cell leukemia/lymphoma protein 1A
522	TCL1B	TCL1B_HUMAN	T-cell leukemia/lymphoma protein 1B
523	TEK	TIE2_HUMAN	Angiopoietin-1 receptor precursor
524	TERT	TERT_HUMAN	Telomerase reverse transcriptase
525	TFF1	TFF1_HUMAN	Trefoil factor 1 precursor
526	TGFA	TGFA_HUMAN	Protransforming growth factor alpha precursor [Contains: Transforming growth factor alpha
527	TGFB1	TGFB1_HUMAN	Transforming growth factor beta-1 precursor
528	TGFB2	TGFB2_HUMAN	Transforming growth factor beta-2 precursor
529	TGFBR1	TGFR1_HUMAN	TGF-beta receptor type-1 precursor
530	THEM4	THEM4_HUMAN	Thioesterase superfamily member 4
531	THPO	TPO_HUMAN	Thrombopoietin precursor
532	THRA	THA_HUMAN	Thyroid hormone receptor alpha
533	TNF	TNFA_HUMAN	Tumor necrosis factor precursor
534	TNFSF10	TNF10_HUMAN	Tumor necrosis factor ligand superfamily member 10
535	TNFSF11	TNF11_HUMAN	Tumor necrosis factor ligand superfamily member 11
536	TNNI3	TNNI3_HUMAN	Troponin I, cardiac muscle
537	TP53	P53_HUMAN	Cellular tumor antigen p53
538	TPP2	TPP2_HUMAN	Tripeptidyl-peptidase 2
539	TRIB2	TRIB2_HUMAN	Tribbles homolog 2
540	TRIB3	TRIB3_HUMAN	Tribbles homolog 3
541	TRPC1	TRPC1_HUMAN	Short transient receptor potential channel 1
542	TRPC3	TRPC3_HUMAN	Short transient receptor potential channel 3
543	TRPC4	TRPC4_HUMAN	Short transient receptor potential channel 4
544	TRPC5	TRPC5_HUMAN	Short transient receptor potential channel 5
545	TRPC6	TRPC6_HUMAN	Short transient receptor potential channel 6
546	TRPC7	TRPC7_HUMAN	Short transient receptor potential channel 7
547	TSC1	TSC1_HUMAN	Hamartin
548	TSC2	TSC2_HUMAN	Tuberin
549	TSC22D3	T22D3_HUMAN	TSC22 domain family protein 3
550	UBE4B	UBE4B_HUMAN	Ubiquitin conjugation factor E4 B
551	UBQLN1	UBQL1_HUMAN	Ubiquilin-1
552	VAV1	VAV_HUMAN	Proto-oncogene vav
553	VCAN	CSPG2_HUMAN	Versican core protein precursor
554	VCP	TERA_HUMAN	Transitional endoplasmic reticulum ATPase
555	VEGFA	VEGFA_HUMAN	Vascular endothelial growth factor A precursor
556	VIM	VIME_HUMAN	Vimentin
557	VLDLR	VLDLR_HUMAN	Very low-density lipoprotein receptor precursor
558	VPS33A	VP33A_HUMAN	Vacuolar protein sorting-associated protein 33A
559	WNK1	WNK1_HUMAN	Serine/threonine-protein kinase WNK1
560	WNT1	WNT1_HUMAN	Proto-oncogene protein Wnt-1 precursor
561	XBP1	XBP1_HUMAN	X-box-binding protein 1
562	YAP1	YAP1_HUMAN	65 kDa Yes-associated protein
563	YBX1	YBOX1_HUMAN	Nuclease sensitive element-binding protein 1
564	YWHAB	1433B_HUMAN	14-3-3 protein beta/alpha
565	YWHAE	1433E_HUMAN	14-3-3 protein epsilon
566	YWHAG	1433G_HUMAN	14-3-3 protein gamma
567	YWHAH	1433F_HUMAN	14-3-3 protein eta
568	YWHAQ	1433T_HUMAN	14-3-3 protein theta
569	YWHAZ	1433Z_HUMAN	14-3-3 protein zeta/delta
570	YY1	TYY1_HUMAN	Transcriptional repressor protein YY1
